# Supplementary material for: Omics study reveals abnormal alterations of breastmilk proteins and metabolites in puerperant women with COVID-19
Source: Signal Transduct Target Ther. 2020 Oct 23;5:247. doi: 10.1038/s41392-020-00362-w (PMC7581689; doi:10.1038/s41392-020-00362-w)
Supplement: Supplementary file 2 — Supplementary table S1 [file 41392_2020_362_MOESM2_ESM.xlsx]

## Sheet: Table S1
Table S1. Clinical data of COVID-19 patients
Characteristics	COVID-19 patients					Healthy volunteers
	P1	P2	P3	P4	Averages± SD	H1	H2	Averages± SD
Age (years)	35	31	26	33	31.3±3.3	36	26	31±5
Gestational Age (weeks)	36	38	34	38	36.5±1.6	37	39	38±1
Route of Delivery	CS	CS	CS	CS	NA	CS	CS	NA
Apgar score	10	10	10	10	10	10	10	10
Days between birth and breastmilk sample collection	within 3 days	within 3 days	within 3 days	within 3 days	NA	NA	NA	NA
SARS-CoV-2 RNA test for colostrum	Negative	Negative	Negative	Negative	NA	NA	NA	NA
SARS-CoV-2 serological test for colostrum	Negative	Negative	Negative	Negative	NA	NA	NA	NA
SARS-CoV-2 RNA test for newborn	Negative	Negative	Negative	Negative	NA	NA	NA	NA
Leucocytes (normal range 3.5-9.5×109/L)	6.12	4.03	2.62	15.7	7.1±5.1	11.32	6.4	8.9±2.5
Neutrophils (normal range 1.8-6.3×109/L)	4.91	2.89	1.84	13.38	5.8±4.5	9.42	4.8	7.1±2.3
Lymphocyte (normal range 1.1-3.2×109/L)	0.81	0.84	0.63	1.49	0.9±0.3	1.41	1.15	1.3±0.1
Platelets (normal range 125.0-350.0×109/L)	125	189	186	251	187.8±44.6	252	105	178.5±73.5
C-reactive protein (normal range 0.0-5.0 mg/L)	7.47	32.22	16.67	12.06	17.1±9.3	4.31	1.78	3.0±1.3
Prothrombin time (normal range 10.5-13.5 s)	12.6	11.4	11.2	12.4	11.9±0.6	10	10.7	10.4±0.4
Activated partial thromboplastin time (normal range 21.0-37.0 s)	32.5	37.2	36	34.2	35.0±1.8	24.4	27.5	26.0±1.6
D-dimer (normal range 0.0-1.5 μg/L)	1.78	0.58	0.35	2.35	1.27±0.83	4.28	1.05	2.7±1.6
Alanine aminotransferase (normal range 9.0-50.0 U/L)	27	18	55	21	30.3±14.7	8.4	10.1	9.3±0.9
Aspartate aminotransferase (normal range 15.0-40.0 U/L)	10	10	47	13	20.0±15.6	16.5	23.5	20.0±3.5
The main clinical manifestation	fever (37.6°C)	fever (37.6°C)	fever (37.7°C)	fever (37.6°C) and dry cough
The period from onset of clinical menifestation to colostrum collection (days)	10	12	13	15
the gestaional weeks of the pregnancy termination	36 weaks+3 days	38 weaks	38 weaks	34 weaks+3 days
Medicine which were used around delivery	ceftriaxone	lopinavir and ritonavir and ceftriaxone	ceftriaxone	ceftriaxone and ribavirin
SARS-CoV-2 mRNA test of throat swabs	7 days after fever	12 days after irregular fever	13 days after irregular fever	15 days after irregular fever and dry cough
