# Supplementary material for: Omics study reveals abnormal alterations of breastmilk proteins and metabolites in puerperant women with COVID-19
Source: Signal Transduct Target Ther. 2020 Oct 23;5:247. doi: 10.1038/s41392-020-00362-w (PMC7581689; doi:10.1038/s41392-020-00362-w)
Supplement: Supplementary file 3 — Supplementary table S2 [file 41392_2020_362_MOESM3_ESM.xlsx]

## Sheet: Table S2
Table S2. The normalized expression of 1715 human colostrum proteins
Accession	Gene	Mw(kDa)	P1	P2	P3	P4	H1	H2
P13861	PRKAR2A	45.518	-5.3176	-5.42	-5.5643	-5.7932	-3.8639	-3.4165
P27918	CFP	51.276	-2.3476	-2.9244	-2.3548	-2.2116	-0.888	-0.3821
P49913	CAMP	19.301	0.2553	0.4421	0.5001	-0.073	2.9987	1.1962
O94766	B3GAT3	37.122	-3.32	-3.3874	-3.4778	-3.9187	-1.0465	-2.4134
Q9NQ36	SCUBE2	109.957	-2.0039	-2.8817	-2.1945	-1.7289	-0.8933	0.0557
P31025	LCN1	19.25	-0.3107	0.0665	0.1781	0.5994	1.0327	2.7704
P19971	TYMP	49.955	-2.8162	-3.8183	-3.6146	-2.5712	-1.897	-1.1163
Q9HD89	RETN	11.419	0.1952	-0.6279	0.2736	0.4392	1.9356	1.5358
Q3KQV9	UAP1L1	57.03	-3.578	-2.9891	-3.3325	-3.2692	-1.6952	-1.9805
Q6YHK3	CD109	161.689	-2.602	-1.9164	-1.9652	-2.0663	-0.4166	-0.9875
P16070	CD44	81.538	-0.8284	-1.5928	-0.972	-0.7166	0.5413	0.2543
Q8WV92	MITD1	29.314	-0.6705	-0.9797	-0.4064	-0.8961	0.8593	0.2253
Q06828	FMOD	43.179	-5.9211	-5.5627	-6.0031	-5.7429	-4.4097	-4.7449
O00602	FCN1	35.078	0.1602	-0.2403	0.1873	0.0517	1.8244	0.6762
Q2M2E5	C5orf64	14.817	-2.1983	-2.6061	-2.0813	-1.4447	-0.7939	-0.9524
P54753	EPHB3	110.33	-2.0231	-1.8134	-1.5085	-1.4719	-0.2897	-0.7782
P15848	ARSB	59.687	-2.9182	-3.5522	-3.2571	-2.6569	-2.0826	-1.8185
P22894	MMP8	53.412	-1.2108	-1.8603	-1.1496	-1.3513	0.0628	-0.5749
P24158	PRTN3	27.807	1.6916	0.8127	1.6168	1.7199	2.782	2.3588
Q6P531	GGT6	50.509	-5.7944	-6.3269	-5.8729	-5.8716	-4.8127	-4.9079
P05107	ITGB2	84.782	-0.5756	-1.2978	-0.6306	-0.6051	0.7754	-0.125
Q15149	PLEC	531.791	0.0242	-0.042	-0.0496	-0.0063	0.7635	1.3459
P54108	CRISP3	27.63	0.9036	1.1151	1.3554	1.684	2.5356	2.1318
P11215	ITGAM	127.179	-1.4715	-2.0329	-1.6293	-1.544	-0.2472	-1.041
P26640	VARS1	140.476	-2.1257	-1.5708	-2.2135	-2.2392	-0.6566	-1.3905
P02545	LMNA	74.139	1.113	0.5394	1.4672	1.2184	1.9677	2.2048
P13716	ALAD	36.295	-3.6288	-3.0374	-3.1726	-3.2386	-2.2422	-2.3979
P35052	GPC1	61.68	-0.9317	-1.2267	-0.314	-0.6865	0.2838	-0.0977
Q03591	CFHR1	37.651	0.2724	0.405	0.7242	0.9651	1.5563	1.3342
Q9UBX5	FBLN5	50.18	-0.5553	-0.1764	-0.5823	-0.5676	0.5137	0.213
Q16576	RBBP7	47.82	-1.4313	-1.8486	-1.9178	-1.9375	-0.8075	-1.1035
P51572	BCAP31	27.992	0.4603	0.454	0.7275	0.0614	1.2005	1.1907
P02462	COL4A1	160.611	-1.2514	-1.0137	-1.1923	-0.7533	-0.3593	-0.2175
P13473	LAMP2	44.961	-1.1943	-1.5797	-0.9895	-0.8553	-0.4761	-0.3544
P17050	NAGA	46.565	-1.5947	-1.6713	-1.5922	-1.4041	-0.7154	-0.9535
O76061	STC2	33.249	-1.8228	-1.7883	-1.5215	-1.2797	-0.9351	-0.8104
P20700	LMNB1	66.408	1.1978	0.745	1.0681	0.524	1.7088	1.51
P34059	GALNS	58.026	-0.6839	-0.7855	-0.6608	-0.3751	0.2715	-0.1226
Q9UM47	NOTCH3	243.631	-4.1103	-3.7094	-3.9911	-3.6072	-2.9675	-3.3496
P43004	SLC1A2	62.104	-2.1821	-2.6699	-2.1527	-2.2134	-1.5234	-1.7026
P50995	ANXA11	54.39	0.019	-0.3988	-0.0196	-0.2731	0.6003	0.4093
A0A075B6H9	IGLV4-69	12.773	0.5488	-0.832	0.0577	1.5606	0.9922	1.0542
A0A075B6I0	IGLV8-61	12.814	0.6891	-0.2897	1.0864	2.7957	0.8919	1.7501
A0A075B6I1	IGLV4-60	12.987	-0.3535	-1.9032	-0.0677	2.2872	-0.7148	-1.1171
A0A075B6I4	IGLV10-54	12.395	-1.7495	-3.9603	-2.2125	-3.07	-2.8455	-4.7545
A0A075B6I9	IGLV7-46	12.468	0.1297	-0.3939	0.0059	2.3419	0.0786	1.0287
A0A075B6J9	IGLV2-18	12.412	0.0361	-0.3079	0.0916	1.4113	0.4224	0.3377
A0A075B6K0	IGLV3-16	12.466	-3.1737	-3.4558	-2.7495	-2.7307	0.2266	-2.5514
A0A075B6K2	IGLV3-12	12.387	-1.8909	-2.1616	-1.9635	-1.2185	-1.5106	-1.2078
A0A075B6K4	IGLV3-10	12.441	1.2852	0.5566	1.2751	2.5369	1.6591	1.916
A0A075B6K5	IGLV3-9	12.332	1.4385	0.8995	1.5969	2.8915	1.5713	1.8185
A0A075B6Q5	IGHV3-64	12.891	-3.0537	-3.7724	-3.0062	-2.079	-1.2337	-2.7304
A0A075B6S2	IGKV2D-29	13.143	1.0779	1.0491	0.853	0.783	0.101	1.4757
A0A075B6S5	IGKV1-27	12.712	-7.8314	-8.772	-8.3455	-7.6601	-8.2853	-8.4448
A0A075B6S6	IGKV2D-30	13.215	-1.0114	-1.7053	-1.2671	-0.2463	0.0888	-1.0125
A0A087WSY4	IGHV4-30-2	13.025	-0.6699	-0.713	-0.6798	0.7349	-0.819	0.6296
A0A0A0MRZ9	IGLV5-52	13.446	-3.6323	-4.03	-3.4376	-2.2037	-1.0653	-3.0131
A0A0A0MS14	IGHV1-45	13.508	-1.1899	0.4748	-1.0131	-0.296	-0.8384	-0.0536
A0A0A0MS15	IGHV3-49	13.056	3.2179	2.0757	3.3428	3.4245	3.5489	3.8828
A0A0A0MT36	IGKV6D-21	12.34	0.8321	0.3151	0.3802	2.3311	0.7281	1.306
A0A0B4J1U7	IGHV6-1	13.481	5.5889	2.0151	3.2184	4.2967	3.2095	3.073
A0A0B4J1V0	IGHV3-15	12.926	2.2848	1.5731	1.8902	3.5567	2.0677	2.4054
A0A0B4J1V2	IGHV2-26	13.182	-0.4863	-0.8344	0.2889	1.1984	-0.6951	0.5301
A0A0B4J1V6	IGHV3-73	12.858	0.2583	0.6647	0.0878	1.6922	0.1609	0.3359
A0A0B4J1X5	IGHV3-74	12.84	1.6258	0.7738	0.3125	2.3765	0.116	1.5863
A0A0B4J1X8	IGHV3-43	13.077	-0.3186	-1.0927	-0.2637	-0.0525	-0.3396	0.0198
A0A0B4J1Y8	IGLV9-49	13.024	0.4243	0.9084	1.4666	2.2623	2.36	2.041
A0A0B4J1Y9	IGHV3-72	13.203	0.5388	0.0503	0.5573	2.1208	1.4715	1.3623
A0A0C4DH25	IGKV3D-20	12.515	-0.26	-0.697	-0.4875	1.0546	0.1731	1.0497
A0A0C4DH29	IGHV1-3	13.008	1.4582	-0.0014	0.57	1.6097	0.6282	1.7827
A0A0C4DH31	IGHV1-18	12.82	1.9321	1.4162	2.3905	3.1814	2.2506	2.7317
A0A0C4DH32	IGHV3-20	12.673	-3.3057	-3.872	-3.232	-1.8996	-2.4564	-2.3822
A0A0C4DH33	IGHV1-24	12.824	-0.0039	-0.2077	0.0439	0.9119	0.2893	0.9657
A0A0C4DH34	IGHV4-28	13.124	1.6885	1.0646	2.0531	3.0341	1.8876	2.8681
A0A0C4DH35	IGHV3-35	12.81	-1.031	-1.3972	-1.3167	0.2506	-0.4393	0.2015
A0A0C4DH36	IGHV3-38	12.759	2.4109	3.2027	2.3636	4.9278	3.6027	3.7477
A0A0C4DH38	IGHV5-51	12.675	2.5055	2.4223	2.9606	4.3734	3.3913	3.9181
A0A0C4DH39	IGHV1-58	13.005	0.6101	-0.9167	1.9606	1.5923	1.4344	0.991
A0A0C4DH43	IGHV2-70D	13.312	-0.9287	-1.0776	-0.6966	0.861	0.9391	-0.4145
A0A0C4DH68	IGKV2-24	13.079	2.6821	1.6688	1.947	4.2591	1.9332	2.4724
A0A0C4DH72	IGKV1-6	12.697	0.6239	0.6943	1.2881	2.0382	0.4693	1.0415
A0A0G2JS06	IGLV5-39	13.394	1.3555	0.4695	1.8867	2.5304	1.7513	1.917
A0A0J9YVY3	IGHV7-4-1	12.849	-1.8343	-3.0305	-2.6008	-1.1981	-2.2432	-1.791
A0A0J9YX35	IGHV3-64D	12.823	-1.6388	-1.3448	-1.0147	1.7105	-0.6465	-0.2313
A0A0J9YXX1	IGHV5-10-1	12.773	-3.214	-0.6653	-2.2333	1.0865	-1.8848	0.407
A0AV96	RBM47	64.099	-5.3366	-4.9708	-5.9634	-6.4613	-5.2624	-6.0089
A0M8Q6	IGLC7	11.254	-0.7562	0.0963	0.6701	2.2259	0.0662	0.7461
A0MZ66	SHTN1	71.64	0.8123	1.7638	1	1.0126	0.9945	0.7531
A4D0S4	LAMB4	193.54	-1.7736	-2.1408	-1.476	-1.0552	-1.0638	-1.0059
A5YKK6	CNOT1	266.939	-4.7867	-4.0908	-5.2998	-5.7835	-4.4842	-5.1558
A6NDG6	PGP	34.006	-3.4094	-3.1491	-3.6029	-3.1742	-2.9939	-3.7753
A8MVU1	NCF1C	41.851	1.6482	-1.55	0.5272	0.1279	0.7421	0.1961
B2RUZ4	SMIM1	8.749	-3.2291	-2.992	-3.1199	-4.0909	-3.4376	-3.494
O00115	DNASE2	39.581	-0.1874	0	-0.1942	0.3836	0.51	0.4732
O00159	MYO1C	121.682	0.1365	0.798	0.5048	0.4349	0.7052	0.3087
O00161	SNAP23	23.354	0.8039	1.2	0.9292	0.8063	1.2456	1.0122
O00170	AIP	37.636	-4.9784	-5.7941	-5.7663	-5.5824	-3.7341	-5.2293
O00182	LGALS9	39.518	-0.0909	-0.7546	-0.4209	-0.0465	-0.2726	0.2012
O00231	PSMD11	47.464	-0.4807	0.3733	-0.5794	-0.5203	-0.7287	-0.7423
O00232	PSMD12	52.904	-1.1117	-0.5418	-1.3845	-1.4484	-0.633	-1.134
O00233	PSMD9	24.682	1.4113	-0.4604	-0.0543	2.3483	-0.2395	0.7616
O00264	PGRMC1	21.671	-2.8353	-2.4502	-2.4913	-2.9484	-3.0812	-3.0882
Q96AE7	TTC17	129.558	-3.3714	-3.5907	-3.5318	-3.1635	-2.6791	-2.8068
O00300	TNFRSF11B	46.026	2.7728	2.0381	3.9487	3.2242	3.4193	2.8999
O00303	EIF3F	37.564	-1.8292	-0.9204	-2.083	-2.4827	-1.8751	-2.3499
O00339	MATN2	106.837	2.0343	1.9416	2.7449	1.8095	1.6314	1.5577
O00391	QSOX1	82.578	4.6723	5.2487	5.132	4.5892	4.8653	4.5858
O00462	MANBA	100.895	3.1762	3.4232	3.461	3.4929	3.3296	3.6469
O00468	AGRN	217.32	3.6334	3.1439	3.6121	3.8052	3.1505	3.4728
O00469	PLOD2	84.686	-3.8748	-3.0199	-3.549	-3.5715	-2.6234	-3.2883
O00507	USP9Y	291.077	-2.3359	-1.434	-1.1667	-1.8961	-0.7989	-1.4669
O00560	SDCBP	32.444	4.0895	3.9237	4.3352	4.3084	4.3715	4.6267
O00571	DDX3X	73.243	-1.3221	-0.6014	-1.7738	-2.0267	-1.4822	-1.8308
O00584	RNASET2	29.481	2.7133	2.4749	2.862	3.1273	2.3826	3.0214
O00592	PODXL	58.635	1.992	2.0289	1.9999	1.7426	1.6614	1.329
O00622	CCN1	42.027	2.1813	0.9517	2.8288	0.6723	1.5635	1.0246
O00757	FBP2	36.743	0.5043	1.1834	0.2008	0.5422	0.249	0.3185
O00763	ACACB	276.541	-0.1782	0.9771	0.366	0.4266	0.2903	0.0574
O00764	PDXK	35.102	-1.6039	-1.102	-1.5087	-2.0036	-1.4004	-1.9314
O14498	ISLR	45.997	-1.1304	-0.4693	-0.7787	-0.7194	-0.8708	-0.5896
O14618	CCS	29.041	-3.6301	-2.9499	-3.7957	-3.2322	-3.2047	-3.3486
O14656	TOR1A	37.809	-0.2613	-0.3875	0.0487	-0.9235	-0.7111	-0.5625
O14657	TOR1B	37.979	-2.0455	-2.2384	-1.533	-3.587	-3.4628	-2.9204
O14672	ADAM10	84.142	1.0392	1.1627	1.5689	0.859	0.661	0.5325
O14744	PRMT5	72.684	-1.8024	-1.1325	-1.7274	-1.7204	-1.3107	-1.7035
O14745	SLC9A3R1	38.868	3.3904	4.2331	3.4306	3.1194	3.3386	2.7785
O14773	TPP1	61.248	0.6273	0.8993	1.0611	0.8323	1.4537	1.1939
O14786	NRP1	103.134	2.6308	2.0235	3.021	3.3263	2.7207	3.4793
O14791	APOL1	43.974	-2.4952	-1.9185	-1.7355	-1.2295	-1.6823	-1.2724
O14807	MRAS	23.846	-0.5736	-0.4451	-0.2151	0.7552	-0.4174	0.0171
O14818	PSMA7	27.887	1.8285	2.2574	1.3744	1.531	2.3719	1.631
O14867	BACH1	81.958	-2.2005	-1.2292	-3.0574	-2.8817	-2.9318	-2.8729
O14879	IFIT3	55.985	-4.2934	-5.2771	-5.2034	-4.5798	-5.1352	-4.7839
O14908	GIPC1	36.049	-2.6962	-1.3657	-2.432	-3.272	-3.6903	-4.5604
O15049	N4BP3	60.47	1.3667	-0.1681	0.7034	2.3273	1.3601	-0.8193
O15143	ARPC1B	40.95	1.26	0.298	0.7016	0.1073	0.9809	0.5843
O15144	ARPC2	34.333	1.6946	0.625	1.119	0.6343	1.3444	1.0416
O15145	ARPC3	20.547	0.1151	0.682	0.1754	1.5915	0.7674	2.3079
O15212	PFDN6	14.583	-2.8301	-3.8718	-3.0218	-2.4787	-2.546	-0.0949
O15230	LAMA5	399.737	-0.5845	-1.1154	-0.6235	-0.8796	-0.1743	-0.3635
O15232	MATN3	52.817	1.8446	2.4505	2.3068	2.5453	2.0659	3.3121
O15371	EIF3D	63.973	0.5586	1.6187	0.3024	0.377	0.4847	0.2269
O15372	EIF3H	39.93	0.8927	1.9375	0.8126	0.4154	0.9651	0.2828
O15400	STX7	29.816	-2.8657	-3.4906	-3.0127	-3.0724	-2.3431	-2.711
O15427	SLC16A3	49.469	-3.2031	-4.5436	-3.6852	-4.3502	-2.5241	-3.1651
O15498	YKT6	22.418	0.878	1.9879	1.1688	0.8205	0.8253	0.6479
O15511	ARPC5	16.32	2.7669	2.0504	2.6011	2.5896	2.4222	2.6662
O15540	FABP7	14.889	-0.5781	1.0548	-0.2559	-0.0686	0.2323	-0.3857
O43175	PHGDH	56.651	-0.4515	0.7107	-0.5039	-0.4123	-0.3964	-0.9067
O43242	PSMD3	60.978	-2.3149	-1.5048	-2.6195	-2.4579	-2.4601	-2.7597
O43278	SPINT1	58.398	1.9248	2.1966	2.2011	1.8167	2.0934	2.3564
O43286	B4GALT5	45.119	1.1109	1.0569	1.8411	1.2842	1.1125	1.6358
O43291	SPINT2	28.228	-1.4865	-2.2171	-1.2522	-1.2854	-1.7464	-1.519
O43324	EEF1E1	19.811	-3.2075	-2.2007	-2.9908	-3.2954	-2.9791	-3.0617
O43399	TPD52L2	22.238	-3.849	-3.9241	-3.5933	-3.8885	-3.994	-3.4882
O43488	AKR7A2	39.589	-2.0546	-1.002	-2.0061	-1.4316	-2.3926	-2.6719
O43490	PROM1	97.202	3.143	3.0592	3.5154	3.2407	3.4112	3.7712
O43493	TGOLN2	45.88	-0.2178	-0.1054	0.2146	-0.219	0.247	0.3973
O43505	B4GAT1	47.119	-1.6991	-2.1274	-1.3029	-0.7628	-1.2367	-0.6901
O43583	DENR	22.092	-2.1767	-1.5969	-2.2893	-2.881	-1.9197	-2.945
O43633	CHMP2A	25.104	0.9279	0.8441	1.5701	0.5619	0.8108	0.7598
O43657	TSPAN6	27.563	1.6053	2.1443	1.6464	1.8707	2.3172	2.0311
O43692	PI15	29.065	-0.5467	-1.2494	-0.2011	-0.1824	-0.8458	-0.5483
O43707	ACTN4	104.854	4.6571	4.2413	4.3667	4.3388	4.4649	4.4067
O43760	SYNGR2	24.81	-1.9195	-1.5321	-1.8565	-2.2174	-1.4919	-1.9546
O43776	NARS1	62.943	1.2135	2.1086	1.0282	0.2783	0.6946	0
O43813	LANCL1	45.283	-0.6432	-0.4941	-0.8066	-1.1742	-0.9887	-1.2945
O43852	CALU	37.107	1.289	1.6559	1.9716	1.3018	1.2509	1.8465
O43865	AHCYL1	58.951	0.1124	1.4128	0.0128	0.338	-0.1493	-0.4026
O43866	CD5L	38.088	-1.3329	-2.0454	-1.0944	-0.8254	-0.8342	-0.5417
O60234	GMFG	16.801	1.4529	-0.6385	0.4425	-0.512	-0.628	-0.7801
O60243	HS6ST1	48.226	-4.1412	-4.1195	-3.3297	-4.1976	-3.7432	-3.7267
O60259	KLK8	28.048	1.3356	0.7435	0.8349	0.2473	1.1541	0.961
O60266	ADCY3	128.96	-2.1127	-1.5245	-1.4353	-2.6088	-2.1471	-2.5834
O60449	LY75	198.311	0.277	-0.2529	0.8259	0.4226	0.6774	0.6916
O60488	ACSL4	79.188	0.6844	0.9755	1.1753	0.9375	0.9761	0.6871
O60506	SYNCRIP	69.603	0.6	0.2411	-0.1083	-0.1774	0.9421	0.2915
O60513	B4GALT4	40.041	-0.2403	-1.1621	0.3714	-0.3801	-0.8525	-0.7192
O60543	CIDEA	24.687	0.6243	0.9864	-0.2402	-1.5592	-1.0848	-1.4971
O60547	GMDS	41.95	0.8342	2.1247	0.9805	1.5751	0.9463	0.9675
O60568	PLOD3	84.785	2.2576	2.1179	2.6889	2.4496	3.0462	3.0258
O60603	TLR2	89.838	2.9685	2.8398	3.0161	2.2526	2.6633	2.3612
O60610	DIAPH1	141.347	-1.2552	-2.5911	-3.1867	-4.0877	-3.2884	-4.443
O60613	SELENOF	18.092	1.4617	1.5759	1.7624	1.0828	0.9594	1.3259
O60664	PLIN3	47.075	2.8919	3.5727	2.8473	2.5389	2.4052	2.4421
O60687	SRPX2	52.972	-1.537	-2.0668	-1.1902	-2.5075	0.201	-2.3703
O60749	SNX2	58.471	-0.938	-1.1295	-0.622	-1.7521	-0.5583	-1.3354
O60763	USO1	107.895	-2.5903	-2.6534	-3.2998	-4.4499	-3.4365	-3.9682
O60879	DIAPH2	125.569	-0.1993	-3.4456	0.8911	-1.5194	-2.2336	-2.4721
O60884	DNAJA2	45.746	-3.2365	-2.8253	-2.9527	-3.1685	-2.5916	-2.773
O60888	CUTA	19.116	0.5501	0.7178	0.9452	1.3182	1.1746	1.4466
O75015	FCGR3B	26.216	-1.0963	-1.3631	-1.437	-0.3913	-0.1777	-0.6397
O75054	IGSF3	135.196	-3.6119	-3.6765	-3.6185	-3.7465	-3.5151	-3.3416
O75083	WDR1	66.194	2.8822	2.8712	2.4723	1.981	2.5291	2.1719
O75223	GGCT	21.008	0.1831	0.7621	0.4636	-0.2763	0.0578	-0.3014
O75347	TBCA	12.855	2.0802	2.1381	1.4488	0.5126	0.8495	0.4058
O75348	ATP6V1G1	13.758	0.7539	0.6003	-0.0843	-0.0096	0.2086	0.0181
O75351	VPS4B	49.302	1.5637	1.4504	2.0152	1.7838	1.8277	1.9488
O75367	MACROH2A1	39.617	0.6623	-1.2487	-0.0468	-1.0722	0.611	0.1338
O75368	SH3BGRL	12.774	1.1556	0.2961	0.708	0.0522	1.1659	0.9213
O75369	FLNB	278.164	2.2892	2.4359	1.9853	1.9443	2.2206	1.843
O75382	TRIM3	80.83	1.4628	0.4882	2.127	4.0481	2.3025	2.356
O75436	VPS26A	38.17	-0.8707	-0.6799	-0.9418	-0.3119	-0.5935	-0.7801
O75503	CLN5	41.497	0.8817	0.5632	1.3223	1.2126	1.2071	1.6718
O75531	BANF1	10.059	-0.9331	-0.584	-1.5871	-1.0419	-1.0991	-1.7916
O75594	PGLYRP1	21.731	-1.5254	-2.312	-1.7823	-1.3093	-1.3053	-1.5275
O75608	LYPLA1	24.67	-1.2735	-0.9253	-1.585	-0.7739	-0.9888	-2.1792
O75629	CREG1	24.075	-0.005	0.1481	0.8689	0.5071	0.065	0.562
O75695	RP2	39.641	-0.864	-0.374	-0.709	-1.2772	-0.6883	-1.5166
O75787	ATP6AP2	39.008	-0.6268	-0.4619	0.1345	-0.3593	-0.6377	-0.5975
O75821	EIF3G	35.611	-0.9358	0.056	-1.2612	-1.36	-0.582	-0.8222
O75822	EIF3J	29.062	0.3249	1.6195	0.1374	0.171	-0.2919	-0.764
O75828	CBR3	30.85	-2.01	-1.1666	-2.2612	-1.9335	-1.7156	-1.892
O75874	IDH1	46.659	3.4902	4.1848	3.2082	2.9874	3.3732	3.4293
O75882	ATRN	158.537	2.4213	2.3117	2.62	3.4039	2.5946	3.1407
O75884	RBBP9	21	-3.4465	-3.1787	-3.7637	-4.4118	-2.9961	-3.8804
O75888	TNFSF13	27.433	1.0568	1.1806	1.7298	0.7709	1.5883	1.8078
O75891	ALDH1L1	98.829	1.102	2.7257	1.3798	1.5466	1.3306	0.9981
O75915	ARL6IP5	21.615	-3.6844	-4.4883	-3.8556	-3.3629	-3.7192	-3.5476
O75935	DCTN3	21.119	-2.2413	-1.2741	-2.2415	-2.1158	-1.2332	-1.7301
O75936	BBOX1	44.715	-2.8498	-1.5203	-2.8252	-3.5653	-3.134	-3.5
O75937	DNAJC8	29.842	-0.1847	-2.346	-1.3177	-2.1851	-1.3557	-1.8174
O75954	TSPAN9	26.779	-4.9463	-4.1393	-4.3209	-4.367	-3.7792	-4.2457
O75955	FLOT1	47.355	0.1068	0.6111	0.9571	0.9535	1.0848	0.4219
P21333	FLNA	280.739	2.8759	2.645	2.6752	2.8078	3.6336	3.1545
O94760	DDAH1	31.122	0.9151	2.1124	1.3604	1.2794	1.2456	0.903
O94832	MYO1D	116.202	-0.0456	-0.2681	0.0598	0.0938	-0.5565	-0.2441
O94903	PLPBP	30.344	-1.5824	-0.7659	-1.6536	-1.3901	-1.7936	-1.7838
O94905	ERLIN2	37.84	-2.1465	-1.6812	-1.7932	-2.653	-1.6309	-2.0931
O94919	ENDOD1	55.017	-2.7536	-3.6614	-2.9661	-2.212	-2.0665	-2.4422
O94985	CLSTN1	109.793	1.8722	1.9018	2.1472	2.2498	1.4579	2.3126
O95274	LYPD3	35.971	1.0233	0.4943	0.5749	1.2674	1.5431	1.6874
O95294	RASAL1	90.016	-2.5857	-1.928	-2.1293	-2.5739	-2.1883	-3.2749
P10153	RNASE2	18.354	-1.3552	-1.4096	-1.0889	-0.8252	-0.6835	-0.3707
O95336	PGLS	27.547	-2.2233	-2.1555	-2.1761	-1.4057	-1.718	-1.9453
O95373	IPO7	119.517	-3.2435	-2.8882	-3.3754	-3.3919	-2.9411	-3.4457
O95394	PGM3	59.852	-3.2157	-2.0193	-2.878	-3.1161	-2.675	-3.0025
O95433	AHSA1	38.274	-1.5335	-1.3802	-1.3947	-1.1461	-1.2071	-0.8728
O95436	SLC34A2	75.759	2.4629	2.4504	2.5365	2.237	2.2988	1.7487
O95445	APOM	21.253	-0.9276	-1.2174	-0.4685	-0.7984	-0.3823	-0.7141
O95573	ACSL3	80.42	0.6995	1.3787	0.9986	0.696	1.1821	0.5617
O95630	STAMBP	48.077	-3.0855	-2.1014	-2.5424	-3.2235	-2.7865	-3.1906
O95631	NTN1	67.748	-3.9916	-4.1035	-4.1471	-3.3103	-4.1084	-4.1186
O95716	RAB3D	24.267	-0.0306	-0.1117	0.0584	-0.6814	-0.2165	-0.8194
O95721	SNAP29	28.97	-4.2215	-3.1537	-3.6396	-4.7615	-4.0126	-4.3578
O95747	OXSR1	58.022	-0.675	-0.4252	-0.9801	-1.7155	-1.4525	-1.8703
O95777	LSM8	10.403	-1.8063	-1.5455	-1.6244	-1.1896	-0.9313	-1.292
O95793	STAU1	63.182	-0.6501	-0.2649	-0.3499	0.3479	-0.7156	-0.4137
O95834	EML2	70.679	-0.896	-0.2311	-0.54	-0.9738	0.3917	-0.6917
O95837	GNA14	41.571	-2.6394	-1.9615	-2.1874	-2.6059	-2.1802	-2.6641
O95861	BPNT1	33.392	-1.7826	-0.846	-1.8137	-1.3851	-1.4595	-2.2712
O95865	DDAH2	29.644	-0.7565	-0.2806	-0.6809	-0.4449	-0.4216	-0.67
O95965	ITGBL1	53.921	-0.3584	0.5072	-0.0298	0.1649	0.3769	0.3636
O95967	EFEMP2	49.405	-1.0997	-1.7414	-0.577	-0.8446	-0.4251	-0.5967
O95969	SCGB1D2	9.925	-0.1116	-0.7704	-0.0755	0.2292	0.3856	1.9641
O95989	NUDT3	19.471	-2.4287	-1.9531	-2.455	-2.9002	-2.0929	-2.4092
O95998	IL18BP	21.099	-2.9161	-2.6881	-2.933	-3.6323	-2.4375	-3.3293
P00167	CYB5A	15.33	-4.8146	-3.6231	-4.3074	-5.2047	-4.1914	-4.5961
P00338	LDHA	36.689	4.1545	2.8479	3.346	3.2807	3.6575	3.7252
P00352	ALDH1A1	54.862	-1.82	-1.3183	-1.5818	-0.8895	-2.4412	-1.4293
P00390	GSR	56.257	-3.4108	-3.3224	-3.5296	-3.2836	-3.3658	-2.5509
P00441	SOD1	15.936	-1.1527	-0.4122	-1.5253	-0.726	-0.9694	-1.2254
P00450	CP	122.205	3.971	3.8334	4.1715	5.1548	5.0498	5.0358
P00491	PNP	32.118	1.5523	1.9781	1.3347	0.9795	1.6406	1.3121
P00492	HPRT1	24.579	-3.1693	-3.131	-4.1782	-3.6997	-3.4561	-3.4388
P00558	PGK1	44.615	4.6067	4.2479	3.9353	3.7151	3.9096	3.9557
P00568	AK1	21.635	-0.6252	1.3772	-0.4616	-0.4898	-0.6295	-1.1016
P00709	LALBA	16.225	7.8706	8.7005	7.9225	7.4275	7.8475	8.1109
P13611	VCAN	372.82	0.5911	0.4064	0.7149	0.9087	1.363	1.1751
P00736	C1R	80.119	1.1093	0.9235	1.1017	1.4078	1.1005	1.4433
P00738	HP	45.205	5.3441	4.5053	5.4937	4.7229	6.3338	5.0757
P00740	F9	51.778	-1.8523	-2.5291	-1.4724	-1.845	-1.6716	-2.1911
P00746	CFD	27.033	-4.9424	-4.0535	-4.3452	-3.7751	-3.5225	-3.7595
P00747	PLG	90.569	3.5634	4.0517	3.8778	4.0261	4.077	4.4109
P00748	F12	67.792	-2.64	-3.1431	-2.6762	-2.3087	-2.0071	-2.4294
P00749	PLAU	48.507	-1.9343	-2.1524	-1.5025	-1.6225	-2.0037	-2.3604
P00750	PLAT	62.917	-0.2589	-0.8332	-0.1612	0.2748	0.2669	0.83
P00751	CFB	85.533	4.2038	4.0193	4.3733	4.3563	4.7114	4.4315
P00918	CA2	29.246	-0.8686	-0.4263	-0.8358	-0.7176	-0.5626	-0.4764
P01008	SERPINC1	52.602	0.6057	1.1965	0.5821	0.4562	0.489	0.7495
P01009	SERPINA1	46.737	5.1651	6.249	6.0341	4.74	4.3179	4.2333
P01011	SERPINA3	47.651	7.4465	7.3442	7.5567	5.4176	5.1071	4.9389
P01019	AGT	53.154	3.4146	3.1712	3.6054	3.7208	3.4178	4.1859
P01023	A2M	163.291	3.4463	3.2887	3.5259	3.9167	3.6195	3.6085
P01024	C3	187.148	7.5632	7.5907	8.2086	8.749	7.2695	8.0279
P01031	C5	188.305	1.6861	2.0894	1.9224	1.5828	1.8466	1.9375
P01033	TIMP1	23.171	2.1723	2.0316	2.441	1.7455	2.9155	1.3413
P01034	CST3	15.799	3.8016	3.4169	4.5286	3.6732	3.2866	3.3494
P01042	KNG1	71.957	3.8855	4.0831	4.0984	4.2034	4.1373	4.5884
P01111	NRAS	21.229	-0.714	-0.4118	-0.1858	-0.9164	-0.7218	-0.8654
P01116	KRAS	21.656	-0.753	-0.7556	-0.7534	-0.4178	-0.5674	-0.3964
P01133	EGF	133.994	3.2546	2.6989	3.5383	3.0274	2.8417	3.0404
P01591	JCHAIN	18.099	4.2536	3.8265	4.2512	5.3773	4.6419	5.2793
P01594	IGKV1-33	12.848	2.1847	2.0237	2.2526	3.4277	2.2578	2.7428
P01599	IGKV1-17	12.779	2.0787	1.3855	1.9967	3.4939	2.2168	2.7895
P01611	IGKV1D-12	12.62	-1.3851	-1.282	-1.2343	0.0132	-1.3605	2.2079
P01614	IGKV2D-40	13.31	1.2113	1.0125	0.8706	2.9994	1.3199	2.1291
P01619	IGKV3-20	12.557	2.9347	2.5993	2.9136	4.3319	2.8899	3.7316
P01624	IGKV3-15	12.496	0.8071	-0.0504	0.4709	2.0981	0.5515	1.4161
P01700	IGLV1-47	12.284	2.7363	2.3857	3.4171	4.1543	3.0249	3.6127
P01701	IGLV1-51	12.249	2.9363	1.5483	2.6279	3.534	3.0588	3.8046
P01703	IGLV1-40	12.302	-0.386	0.055	-0.4707	1.292	0.341	1.0011
P01704	IGLV2-14	12.597	-0.1073	-0.4451	0.4876	0.8371	0.0829	0.319
P01709	IGLV2-8	12.382	2.5392	0.7375	1.3901	3.6393	1.1679	2.2877
P01714	IGLV3-19	12.042	0.5389	-0.0763	0.7178	1.7342	1.0794	0.7098
P01717	IGLV3-25	12.011	-0.0512	-0.3806	0.5291	1.7629	1.1824	0.5257
P01718	IGLV3-27	12.165	-3.0447	-0.5889	-2.8632	0.7534	-2.2233	-0.9051
P01742	IGHV1-69	12.659	2.0393	-0.1134	0.6414	1.9531	1.5203	1.3315
P01743	IGHV1-46	12.933	-1.0596	-0.9591	-0.465	0.526	-0.021	0.1152
P01763	IGHV3-48	12.813	-2.8574	-3.1277	-2.9736	0.8148	-2.6553	-2.395
P01764	IGHV3-23	12.582	-5.4876	-5.8789	-5.3165	-4.0773	-5.6622	-4.6845
P01766	IGHV3-13	12.506	-1.9255	-2.7913	-1.9937	-1.1793	-0.252	-1.5436
P01780	IGHV3-7	12.943	4.2715	3.3882	4.0799	5.5008	4.4922	5.1188
P01782	IGHV3-9	12.945	1.153	1.2968	1.2486	2.5141	1.5037	2.1905
P01817	IGHV2-5	13.231	-1.2015	-1.2739	-0.8225	-0.8168	-1.0223	-0.3459
P01833	PIGR	83.284	7.4042	7.2968	7.7556	8.5216	7.7898	8.4652
P01834	IGKC	11.765	5.6523	5.1225	5.5013	7.179	5.3133	6.3488
P01859	IGHG2	35.901	3.8372	3.0271	3.5084	4.7924	3.4883	3.9388
P01860	IGHG3	41.287	4.2238	3.4794	3.9134	5.2228	4.1248	4.346
P01861	IGHG4	35.941	1.206	1.0837	1.0706	1.3509	1.3532	1.6832
P01871	IGHM	49.44	5.8409	4.5072	4.8258	6.1482	4.5362	5.1583
P01876	IGHA1	37.655	7.0923	6.7149	7.1557	8.3205	7.5782	8.0188
P01877	IGHA2	36.591	3.4283	2.8259	3.5918	4.4255	3.673	4.1005
P01889	HLA-B	40.46	0.2184	-0.6082	-0.4323	-0.278	-0.0415	-0.4533
P01893	HLA-H	40.892	-5.8257	-5.8902	-7.5737	-6.7483	-5.3677	-7.6518
P01903	HLA-DRA	28.607	1.3986	1.6637	2.0226	1.8875	2.1862	1.6201
P01911	HLA-DRB1	29.966	-1.0644	-0.4027	-1.0572	-0.7141	-1.0516	-0.7716
P01920	HLA-DQB1	29.991	-2.4754	-2.3613	-1.2803	-1.5157	-0.6964	-1.0858
P02042	HBD	16.055	-0.1228	-2.3343	-1.7235	-1.7915	-1.8437	-1.8741
P02144	MB	17.184	-2.4792	-2.2535	-2.2229	-2.8891	-1.5646	-2.3773
P07948	LYN	58.574	1.7503	1.5485	1.9963	1.7657	2.471	2.268
P02533	KRT14	51.561	-2.5321	-3.2603	-2.4105	-2.7243	-2.1625	-1.8094
P02647	APOA1	30.778	5.6053	5.6823	5.8657	5.1239	5.0713	4.8871
P02649	APOE	36.154	3.5364	3.2373	3.3811	2.7758	3.1481	3.0161
P02652	APOA2	11.175	1.8727	2.4106	2.0829	1.9076	1.3564	2.4825
P02654	APOC1	9.332	1.8061	1.6513	2.1159	1.9038	1.9099	1.5309
P07858	CTSB	37.822	3.2685	3.1557	2.8008	3.3649	3.6586	3.8443
P02671	FGA	94.973	3.2314	2.7908	3.8075	4.0844	3.8172	3.4386
P02675	FGB	55.928	2.6435	2.5859	3.058	3.8363	3.4442	3.4038
P02679	FGG	51.512	3.1532	2.9934	3.6437	4.258	3.7098	3.8088
P02686	MBP	33.117	-1.7048	-1.4726	-1.4831	-2.7457	-2.2151	-3.0276
P02741	CRP	25.039	-1.6837	-2.723	-1.5464	-0.4638	0.5437	-0.0101
P02748	C9	63.173	2.3762	2.0316	2.53	2.3073	2.5144	2.9304
P02749	APOH	38.298	3.06	3.1979	3.3153	3.3112	3.4402	3.5351
P02750	LRG1	38.178	4.3736	4.0484	4.8194	4.4329	4.9903	4.9136
P02751	FN1	272.32	3.6213	3.8172	3.6556	3.8191	3.4525	3.9069
P02753	RBP4	23.01	0.7229	1.493	0.8762	1.2896	1.0962	1.2757
P02760	AMBP	38.999	1.182	1.4304	1.4067	1.1821	1.039	1.5508
P02763	ORM1	23.512	3.353	3.7934	3.3501	3.7249	3.4835	3.7046
P02765	AHSG	39.341	2.4359	3.0607	3.0034	2.816	3.212	3.3389
P02766	TTR	15.887	1.7819	1.738	1.7325	2.2246	1.2065	2.1234
P02768	ALB	69.367	7.0241	7.6909	7.3328	7.8642	7.6998	8.1698
Q13740	ALCAM	65.102	-2.3106	-2.305	-2.1488	-2.1858	-1.6651	-1.6142
P02787	TF	77.064	6.244	6.2718	6.225	6.9162	6.8799	7.1498
P02788	LTF	78.182	9.1979	9.5545	9.7267	9.1543	9.135	9.0622
P84074	HPCA	22.427	-5.9999	-6.2562	-6.1603	-6.1347	-5.3301	-5.7888
P02794	FTH1	21.226	-3.4309	-2.7566	-2.6156	-2.7365	-2.9593	-3.3301
P03973	SLPI	14.326	0.3322	1.7968	0.8196	0.7612	0.6058	0.3403
P04003	C4BPA	67.033	2.8674	2.6889	4.5408	4.0862	3.5073	3.6212
P04004	VTN	54.306	2.323	2.2886	2.7613	2.4337	2.8231	2.8628
P04040	CAT	59.756	2.9637	1.7822	2.3299	2.013	2.9631	2.7268
P04062	GBA	59.716	1.9114	1.6043	2.5271	1.6168	1.0103	1.7939
P04066	FUCA1	53.689	1.4364	2.0453	1.9025	2.3622	1.7532	2.0434
P04075	ALDOA	39.42	4.4742	4.8186	3.9811	3.7896	4.1854	3.8395
P04080	CSTB	11.14	1.8739	1.8183	1.3754	2.17	1.4545	2.0676
P04083	ANXA1	38.714	2.5004	2.4799	2.1348	1.9577	2.8144	2.3106
P04114	APOB	515.605	6.7417	6.4814	7.1867	6.5657	7.7231	6.7284
P04179	SOD2	24.75	0.1648	-0.5108	-0.0521	0.5778	0.4318	1.7556
P04196	HRG	59.578	-2.3005	-3.0728	-1.7239	-1.9966	-1.4415	-1.9651
P04211	IGLV7-43	12.451	2.0943	0.9641	1.4722	3.7737	1.9477	2.6763
P04217	A1BG	54.254	3.3002	2.9952	3.091	3.1691	3.423	3.4525
P17980	PSMC3	49.204	-0.8807	-0.515	-0.9378	-0.7142	0.0501	-0.4218
P04264	KRT1	66.039	-0.0165	-0.5183	0.3607	0.6017	0.2862	2.3477
P04278	SHBG	43.779	1.0563	0.3135	1.3977	0.9469	1.5232	1.4824
O95297	MPZL1	29.082	-0.0995	-0.1832	-0.1584	-0.3265	0.4598	0.3068
P04424	ASL	51.658	-2.414	-1.6164	-2.3876	-2.8819	-2.1554	-2.9809
P04430	IGKV1-16	12.618	-0.8587	-1.5213	-1.0271	-0.2357	-1.0601	0.1999
P04433	IGKV3-11	12.575	1.6515	2.2078	1.6917	2.7646	1.1977	2.3747
P04439	HLA-A	40.841	0.5429	0.8229	0.8739	1.1691	0.4946	0.6833
P04632	CAPNS1	28.316	-2.4295	-1.6945	-2.5642	-2.5749	-2.2552	-2.44
P04745	AMY1A	57.768	4.5476	5.3644	4.8077	5.0009	4.3292	4.6892
P04792	HSPB1	22.783	0.4734	2.4692	0.358	0.8205	0.2058	0.2057
P04843	RPN1	68.569	-1.376	-0.8149	-1.2173	-2.4105	-0.7179	-1.2425
P04899	GNAI2	40.451	1.224	1.5139	1.4687	1.0541	1.6793	1.1579
P05067	APP	86.943	3.7864	3.4051	3.968	3.8904	3.4353	3.8863
P05089	ARG1	34.735	-1.8377	-4.8736	-2.5162	-3.3641	-2.2851	-2.7014
P05090	APOD	21.276	3.7706	1.9838	2.7109	3.002	3.5462	3.3325
P05109	S100A8	10.835	1.1769	-0.1163	0.7675	0.7093	1.4627	0.8057
P05114	HMGN1	10.659	0.4841	-0.3158	0.1451	-1.3792	-0.8479	-0.8325
P05154	SERPINA5	45.675	-4.9555	-5.1125	-3.9717	-5.6068	-5.9812	-6.2181
P05156	CFI	65.75	3.4067	3.6091	3.4546	3.2775	3.7079	3.4317
P05164	MPO	83.869	3.3387	2.2518	3.2644	3.3808	4.4371	3.6997
P05186	ALPL	57.305	-0.9766	-0.7364	-0.3453	-1.5725	-0.9505	-1.794
P05198	EIF2S1	36.112	-1.7311	-0.7845	-2.1025	-2.6055	-2.3492	-2.8677
P05204	HMGN2	9.393	3.5363	0.5075	2.1633	0.748	2.5126	1.8141
P05362	ICAM1	57.825	1.8745	1.6105	1.7105	1.8191	1.7463	1.8623
P05386	RPLP1	11.514	0.22	1.5502	0.2969	-0.3326	-0.0154	-0.4845
P05387	RPLP2	11.665	1.9907	2.4369	1.5938	0.999	1.9067	1.1891
P05413	FABP3	14.858	3.3611	5.11	3.6279	3.554	3.4169	2.6936
P05452	CLEC3B	22.537	-1.8511	-1.4934	-1.2515	-1.9051	-2.1191	-1.8461
P05543	SERPINA7	46.325	1.7988	1.6378	1.9108	2.2684	1.0035	1.9191
P05546	SERPIND1	57.071	1.0198	1.1927	0.983	1.0046	0.5713	0.9556
P05783	KRT18	48.058	1.3364	0.295	1.1799	1.288	1.2752	1.4127
P05787	KRT8	53.704	2.3301	1.2236	2.0548	2.456	2.6139	2.5419
P05814	CSN2	25.382	6.1294	6.4455	6.7632	4.8763	4.7939	5.5651
P05976	MYL1	21.145	-1.0383	-1.067	-1.4594	-0.9798	-1.4412	-0.7429
P05997	COL5A2	144.91	-0.1724	-0.3276	-0.5406	-1.0978	-0.9029	-0.4922
P06310	IGKV2-30	13.185	3.2935	2.7994	2.7113	4.5913	2.9616	3.52
P06312	IGKV4-1	13.38	2.9778	2.3561	2.6301	3.5051	2.7087	2.8882
P06331	IGHV4-34	13.815	3.0016	2.3256	3.0024	4.1474	3.1948	3.9111
P06396	GSN	85.698	4.4623	3.997	4.2243	3.5686	4.4227	4.1995
P06454	PTMA	12.203	0.4268	-1.8091	-0.9124	-1.9062	-1.8397	-2.3735
P06681	C2	83.268	0.5584	0.8765	0.6214	1.0729	0.871	0.9635
P06702	S100A9	13.242	2.6814	1.5136	2.2415	2.2501	2.8264	2.2632
P06727	APOA4	45.399	3.4217	3.7299	2.9434	2.6063	2.2142	2.3439
P06730	EIF4E	25.097	-1.6048	-0.6995	-1.4104	-0.9894	-1.9137	-1.805
P06733	ENO1	47.169	5.5829	5.9131	5.131	5.2004	5.1743	4.9841
P06737	PYGL	97.149	3.6517	2.9933	3.0025	2.4928	3.0055	2.7712
P06744	GPI	63.147	3.5598	2.8543	3.0344	3.1795	3.3747	3.2462
P06748	NPM1	32.575	-1.8074	-3.0247	-2.4636	-2.7359	-2.4479	-2.188
P06753	TPM3	32.95	3.2153	2.1274	2.4532	1.9596	2.429	2.7253
P06858	LPL	53.163	4.7299	4.5857	5.6898	4.3334	3.3474	4.0268
P06865	HEXA	60.703	2.2203	2.4612	2.4898	2.9544	2.6352	2.9639
P07108	DBI	10.044	3.3012	4.3995	3.1355	3.0636	3.2486	2.7305
P07195	LDHB	36.638	3.5701	4.3588	3.1468	3.2628	3.2771	2.8202
P07237	P4HB	57.116	4.3781	4.7806	4.2786	3.7669	3.8324	4.0857
P07305	H1-0	20.863	0.6614	-2.381	-0.9268	-2.3727	-1.6835	-1.3851
P07339	CTSD	44.552	4.284	3.6378	3.6348	4.0268	4.1725	4.2936
P02774	GC	52.918	4.6766	4.573	4.7217	4.6827	5.041	5.315
P07357	C8A	65.163	0.4485	0.4718	0.7623	0.9481	1.0698	1.1704
P07358	C8B	67.047	-0.4194	-0.5371	-0.0469	0.1391	0.3436	0.4142
P07384	CAPN1	81.89	0.8154	1.6668	0.563	0.8236	1.4524	1.3738
P07437	TUBB	49.671	0.7721	0.3582	0.4472	0.1675	0	-0.1886
P07477	PRSS1	26.558	1.433	1.2798	1.9358	1.6005	0.948	1.3606
P07602	PSAP	58.113	3.6791	4.5258	3.872	4.2408	4.7169	4.2275
P07686	HEXB	63.111	2.5347	2.8228	2.6734	3.1774	2.9631	3.1615
P07711	CTSL	37.564	0.1314	-1.3656	-0.7221	-0.0852	-0.4245	0.6333
P07737	PFN1	15.054	4.446	3.2055	3.5686	3.0392	3.6548	3.5617
P07741	APRT	19.608	1.8039	3.0244	1.6941	1.8115	1.1254	1.0367
P07814	EPRS1	170.591	0.0291	1.2219	0.0191	0.341	0.5715	-0.3156
Q9P2B2	PTGFRN	98.556	0.2553	0.1153	0.4743	0.6216	0.8912	0.8526
P07900	HSP90AA1	84.66	3.2071	4.2535	2.707	2.6542	3.0448	2.4449
P07910	HNRNPC	33.67	2.158	0.3326	1.15	0.8497	0.982	1.3535
P07942	LAMB1	198.038	0.1146	0.239	0.3525	0.2885	0.3633	0.3593
P07947	YES1	60.801	1.5443	1.9135	2.1272	2.1878	1.7477	2.0135
P07355	ANXA2	38.604	2.4761	2.4554	2.2846	2.2584	3.0251	2.7163
P07951	TPM2	32.851	-1.4071	-1.6307	-1.2747	-2.486	-0.6241	-2.5503
P07954	FH	54.637	0.4582	0.9115	-0.0158	-0.5484	0.1188	0.4898
P07996	THBS1	129.383	6.1672	5.0144	6.6733	5.4302	6.0305	5.4971
P07998	RNASE1	17.644	1.6983	0.7047	2.0671	1.6301	1.4704	1.5881
P08133	ANXA6	75.873	2.6413	2.9464	2.6491	3.038	3.0581	2.6998
P08174	CD55	41.4	2.0593	1.694	2.4199	2.4259	2.5051	2.6917
P08185	SERPINA6	45.141	0.1873	0.1428	0.4129	0.3589	0.6817	0.5197
P08195	SLC3A2	67.994	0.9434	0.856	1.1483	1.4612	1.2522	1.4165
P08236	GUSB	74.732	-2.4533	-2.4771	-2.2599	-1.4189	-1.7372	-2.0995
P08238	HSP90AB1	83.264	4.5742	5.4702	4.2282	4.3463	4.6174	4.0335
P08246	ELANE	28.518	0.7749	0.3617	0.9555	-0.2854	1.8919	1.0362
P08254	MMP3	53.977	-1.9809	-2.9679	-2.3914	-2.5939	-1.8219	-2.2703
P08294	SOD3	25.851	-0.1679	-0.9543	0.1524	-0.4308	-0.3144	-0.3033
P08311	CTSG	28.837	2.6222	0.6206	2.5205	1.3931	2.6542	1.7718
P08493	MGP	12.353	-2.3676	-2.3282	-0.6789	-2.6809	-3.8594	-3.8676
P08519	LPA	501.319	-1.527	-1.0909	-1.3998	-1.7339	-1.1915	-2.034
P08567	PLEK	40.125	-2.0268	-3.4841	-2.7197	-2.7767	-1.8542	-2.1891
P08571	CD14	40.076	3.809	3.9981	4.2371	3.9053	3.7568	3.9016
P08572	COL4A2	167.553	0.5663	0.9609	1.1586	0.9665	0.8808	1.0599
P08575	PTPRC	147.486	-1.6052	-2.9093	-1.9745	-0.9505	0.0514	-0.7804
P08582	MELTF	80.215	2.3001	2.215	2.5828	3.0619	2.2729	2.8628
P08603	CFH	139.096	3.1817	3.4938	3.5641	3.4285	3.7277	3.6303
P08670	VIM	53.652	4.404	2.6902	3.8038	3.4221	4.7672	5.3954
P08697	SERPINF2	54.566	1.6166	1.8909	1.7397	1.6293	1.3012	1.3627
P08708	RPS17	15.55	0.8912	1.3526	0.0058	-0.1273	-0.6278	-0.8249
P08727	KRT19	44.106	1.7343	0.9042	1.5033	1.3136	1.4015	1.3566
P08729	KRT7	51.386	1.7356	0.6214	1.1927	2.0599	1.4851	1.7685
P08754	GNAI3	40.532	-1.2185	-0.5782	-0.807	-1.2441	-0.1682	-0.7166
P08758	ANXA5	35.937	2.1475	2.3124	2.0406	1.7811	2.8244	2.4299
P08865	RPSA	32.854	1.7736	2.831	1.5683	1.6447	1.5493	1.2931
P08962	CD63	25.637	0.4599	0.6281	0.4363	0.5173	0.9799	0.7977
P09211	GSTP1	23.356	2.2789	1.6041	1.9403	1.7963	1.5493	1.8993
P09237	MMP7	29.677	2.1894	0.6328	1.4808	1.4052	0.6055	0.406
P09382	LGALS1	14.716	2.741	1.3332	1.9158	2.168	1.7641	2.4427
P09429	HMGB1	24.894	2.9095	0.8807	1.9979	1.5697	1.79	1.6681
P09455	RBP1	15.85	-1.7055	-0.8426	-1.0081	-1.2832	-1.3204	-1.4755
P09467	FBP1	36.842	0.944	1.8294	0.85	0.6683	1.3206	0.7554
P09493	TPM1	32.709	-1.2827	-1.1844	-1.3407	-2.5251	-1.9307	-2.4263
P09496	CLTA	27.077	-3.5815	-3.7462	-3.4263	-3.328	-2.7757	-3.2902
P09525	ANXA4	35.883	0.5628	0.5364	0.4519	0.3357	1.055	0.5288
P09529	INHBB	45.122	-2.7712	-2.6058	-2.6549	-3.5395	-2.6133	-3.0201
P09543	CNP	47.579	2.6365	3.0227	2.5974	2.295	2.5547	2.3076
P09603	CSF1	60.179	-1.1162	-0.9329	-0.6506	-0.7982	-0.7286	-0.6509
P09651	HNRNPA1	38.747	0.5059	-1.9359	-0.7912	-2.1526	-0.6512	-0.8325
P09668	CTSH	37.394	0.8577	0.2931	1.0282	1.3363	0.5953	1.3457
P09758	TACSTD2	35.709	-2.1636	-2.4669	-2.0687	-3.0581	-1.8535	-2.4373
P09871	C1S	76.684	0.1027	0.1745	0.4195	1.1319	-0.0832	0.1378
P09960	LTA4H	69.285	3.77	2.9871	3.2755	3.1056	3.5165	3.3561
P09972	ALDOC	39.456	-0.6029	-0.1927	-1.0533	-1.7741	-0.9912	-1.6596
P0C0L4	C4A	192.785	1.6344	1.308	1.0001	1.9383	2.0705	0.9007
P0C0L5	C4B	192.751	6.3074	6.3908	5.7667	6.161	6.3804	5.7393
P0DJI8	SAA1	13.532	1.1002	0.2781	1.8194	0.8003	0.4444	0.147
P0DJI9	SAA2	13.527	1.3101	-2.5614	0.4342	-1.5469	-1.7129	-1.7857
P0DMP2	SRGAP2B	53.406	-1.6253	-2.1986	-1.2216	-0.1513	-1.0591	-0.0045
P0DMV9	HSPA1B	70.052	4.1481	3.5856	3.7445	3.5156	3.9499	3.842
P0DOX2		48.934	6.359	5.9277	6.4826	7.6708	6.7763	7.1924
P0DOX3		56.224	0.4169	2.176	1.3567	1.0447	1.1258	1.2796
P0DOX4		60.323	-1.9588	-0.4713	-0.5814	1.4658	0.1315	-0.4831
P0DOX5		49.329	5.48	4.5619	5.1559	6.127	5.7001	5.9883
P0DOX6		63.486	0.9117	-0.3441	-0.1733	1.4417	-0.0912	0.2907
P0DOX7		23.379	6.7062	6.1698	6.6626	8.3705	6.7506	7.5141
P0DOX8		22.83	5.5512	5.191	5.7584	7.1231	6.1787	6.4228
P0DOY3	IGLC3	11.266	4.7511	4.2503	4.8814	6.3062	5.2185	5.6797
P0DP01	IGHV1-8	12.992	1.5004	0.8712	1.5105	2.8734	1.8691	2.4951
P0DP03	IGHV3-30-5	12.947	3.7534	3.1792	3.5338	5.1454	3.7352	4.3547
P0DP04	IGHV3-43D	13.017	-1.6246	-2.0254	-1.274	-1.164	-1.5699	0.3368
P0DP09	IGKV1-13	12.569	0.586	-0.4572	1.7227	-0.1165	-0.5869	0.2423
P0DP25	CALM3	16.838	1.2528	1.8865	1.3768	1.7311	1.6219	1.3142
P0DSN7	IGKV1D-37	12.688	-0.4525	-1.2781	-0.6283	0.4222	-1.0677	2.4322
P10092	CALCB	13.706	-1.7812	-1.4194	-0.9649	-1.9162	-2.1876	-2.2217
P10124	SRGN	17.652	-1.3469	-2.0192	-1.5008	-1.054	-0.4874	-0.7872
P02790	HPX	51.676	3.2358	2.8025	3.1721	3.3275	3.6835	3.5887
P10253	GAA	105.324	-0.2471	-0.3539	-0.3424	-0.1887	-0.575	0.3887
P10301	RRAS	23.48	-1.5746	-1.2818	-1.0236	-1.6367	-1.5213	-1.5419
P10321	HLA-C	40.649	-1.1313	-0.8797	-0.8122	-0.7536	-0.9075	-1.267
P10451	SPP1	35.423	5.7012	5.7863	6.8968	4.704	4.7065	4.3638
P10586	PTPRF	212.879	2.5933	2.9951	2.8444	3.215	2.7386	3.0968
P10599	TXN	11.738	0.4169	0.2612	-0.0591	-0.4397	-0.0494	-0.0609
P61006	RAB8A	23.668	-0.3438	-0.2531	-0.3404	-0.7639	-0.8553	-1.0237
P10619	CTSA	54.466	-0.6441	-0.7202	-0.774	0.0122	-0.4057	0.2232
P10643	C7	93.518	2.3458	1.7594	3.4091	1.7549	2.3698	2.5075
P10644	PRKAR1A	42.982	-0.541	-0.4413	-0.6761	-1.2284	-1.048	-1.4971
P10721	KIT	109.865	-1.9018	-2.1366	-1.7698	-1.2539	-1.7346	-1.4699
P10768	ESD	31.463	-0.9889	-0.8109	-1.6113	-1.0673	-1.8378	-0.5205
P10809	HSPD1	61.055	-1.8806	-2.539	-2.1819	-2.2895	-2.3332	-1.9802
P10909	CLU	52.495	6.214	6.4383	6.4718	6.1151	6.0117	6.399
P11021	HSPA5	72.333	4.1717	4.553	4.4439	3.9505	4.2078	3.9723
P11047	LAMC1	177.603	-1.0224	-1.3591	-0.8419	-0.592	-0.3043	-0.6612
P11117	ACP2	48.344	-2.306	-2.7078	-2.5176	-1.2448	-1.9431	-1.3824
P11142	HSPA8	70.898	4.6521	5.0393	4.47	4.5735	4.6085	4.5502
P11216	PYGB	96.696	1.8354	2.7887	2.0556	1.9024	2.1295	1.8465
P11233	RALA	23.567	0.4696	0.558	0.7825	0.6374	0.3525	0.4687
P11234	RALB	23.409	2.5072	2.2933	2.6137	2.3892	2.4532	2.1617
P11279	LAMP1	44.882	-2.1969	-2.2303	-2.567	-2.0796	-1.5804	-2.1355
P11413	G6PD	59.257	3.1332	1.9564	2.332	1.542	2.7132	2.1401
P11464	PSG1	47.223	-0.0598	-0.2397	0.7847	0.3417	0.302	0.8273
P11586	MTHFD1	101.559	1.6773	2.4058	1.6446	1.3211	1.0425	0.8103
P11717	IGF2R	274.375	2.3661	1.8848	2.5335	2.3674	2.3792	2.6674
P11766	ADH5	39.724	0.0282	0.524	-0.386	0.8159	-0.656	-0.9449
P11940	PABPC1	70.671	1.0386	2.1153	0.7162	0.9559	0.8877	0.8189
P12081	HARS1	57.411	1.9346	2.4736	1.4905	1.4755	1.4474	1.2187
P12109	COL6A1	108.529	0.763	0.4487	1.0243	1.4754	1.4305	1.047
P12259	F5	251.703	-4.6003	-3.4603	-3.9574	-4.4598	-4.0183	-4.2351
P12272	PTHLH	20.194	-0.598	0.7661	-0.7978	-0.9975	-1.7596	-1.4169
P12273	PIP	16.572	3.5165	2.6447	4.1541	3.4308	3.4625	3.4723
P12429	ANXA3	36.375	1.8559	0.77	1.0899	0.7587	2.0215	1.3935
P12724	RNASE3	18.385	-0.0326	-0.6488	0.1702	0.1978	0.1422	0.6231
P12814	ACTN1	103.058	3.7231	3.2334	3.2577	3.3859	3.5765	3.5518
P12821	ACE	149.715	3.0641	3.3502	3.5256	4.1362	3.6262	4.4401
P12830	CDH1	97.456	1.495	0.4467	2.2158	1.253	1.3802	1.8189
P12955	PEPD	54.548	0.4387	1.0913	-0.1815	0.0271	-0.3451	-0.3797
P12956	XRCC6	69.843	1.1424	0.0948	0.4743	0.5345	0.7079	0.8168
P13010	XRCC5	82.705	0.4155	-0.9927	-0.3642	-0.7345	-0.6707	-0.1229
P13284	IFI30	27.964	-0.3948	-1.0345	-0.7193	-0.0486	-0.1904	0.3039
P00734	F2	70.037	1.7014	1.9629	1.8441	1.8788	1.0884	1.4862
P13489	RNH1	49.973	1.9224	1.0332	1.0685	1.2432	1.4884	1.1481
P13497	BMP1	111.249	1.9088	2.028	2.7098	2.0933	2.323	2.0747
Q9NRW1	RAB6B	23.462	0.2522	0.1765	0.0067	-0.0734	-0.4965	-0.4582
P13639	EEF2	95.338	3.7888	4.8316	3.6201	3.7039	3.7417	3.6897
P13645	KRT10	58.827	1.1832	0.8288	1.6434	1.6043	1.7833	3.538
P13646	KRT13	49.588	-0.1279	-0.6299	0.038	0.5732	0.8084	0.4449
P13667	PDIA4	72.932	1.7451	2.1397	1.6022	1.451	1.759	1.6128
P13671	C6	104.786	-0.3582	0.4011	0.3337	0.1431	0.4369	0.3025
P13688	CEACAM1	57.56	-2.6735	-1.7989	-1.9219	-2.6166	-2.2425	-2.2746
Q14515	SPARCL1	75.208	4.005	3.8021	3.545	3.5597	3.2649	3.0181
P13727	PRG2	25.206	-0.796	-1.039	-0.6382	-0.776	-0.5326	0.2034
P13762	HLA-DRB4	29.941	-1.9249	-1.1244	0.2503	-0.4206	0.5076	-1.522
P13796	LCP1	70.288	5.5191	3.6206	4.5078	4.1688	4.9545	5.0391
P13798	APEH	81.225	1.7191	2.2995	1.2332	1.3905	1.3227	1.1305
P13866	SLC5A1	73.498	0.2563	0.4711	-0.0514	-0.1535	0.5413	-0.2041
P13987	CD59	14.177	2.8388	3.2546	3.4095	2.7896	3.2325	3.151
P14174	MIF	12.476	-0.0109	1.2674	-0.129	-1.1199	-0.3118	-0.7437
P14314	PRKCSH	59.425	2.5124	2.3112	2.6347	2.277	2.2503	2.476
P14317	HCLS1	54.014	-0.4944	-2.7392	-1.2803	-1.55	-1.7048	-1.9964
P14324	FDPS	48.275	0.9879	2.2088	0.6931	0.8564	0.992	0.496
P14384	CPM	50.514	-0.9454	-0.6521	0.0032	0.5813	0.1491	0.8375
P14543	NID1	136.377	0.0096	0.417	0.4111	0.1852	0.8595	0.0979
P14550	AKR1A1	36.573	2.4501	3.6207	2.5274	2.4078	2.6376	2.3947
P14618	PKM	57.937	5.2588	4.2012	4.3431	4.2706	3.9237	4.3009
P14625	HSP90B1	92.469	3.5558	4.3581	3.8059	2.9906	2.7701	2.6117
P14780	MMP9	78.458	3.0274	1.7141	3.1498	2.9449	4.5463	3.3517
P14868	DARS1	57.136	-0.7025	0.3671	-0.7864	-0.4787	-0.2528	-0.4842
P15086	CPB1	47.368	-1.5956	-2.8847	-2.5941	-2.5131	-2.0501	0.019
P15090	FABP4	14.719	1.1412	-0.6648	-0.4313	-0.6919	-0.236	-0.2369
P15104	GLUL	42.064	-2.2951	-1.6061	-2.8296	-2.9161	-2.1426	-2.7668
P15121	AKR1B1	35.853	-2.8576	-3.658	-3.5247	-2.9408	-3.1983	-2.2359
P15144	ANPEP	109.54	4.6397	4.8717	4.5002	4.4708	4.3211	4.5912
P15289	ARSA	53.588	0.4746	1.3414	0.786	1.3349	0.7035	1.2379
P15291	B4GALT1	43.92	3.042	3.2591	3.9296	2.6171	2.4814	2.816
P15311	EZR	69.413	3.2211	3.9786	3.2372	3.1428	3.5272	2.5987
P15328	FOLR1	29.819	3.4434	4.1726	3.9013	3.4892	3.1504	3.164
P15374	UCHL3	26.183	-1.71	-0.0197	-1.9999	-2.3314	-2.4874	-2.6865
P15531	NME1	17.149	-0.8309	0.0763	-0.9253	-0.9462	-0.9965	-1.2997
P15586	GNS	62.082	-0.1191	-0.405	-0.335	0.621	0.6814	0.6129
P15814	IGLL1	22.963	1.9872	2.2232	2.6695	3.7361	2.2159	2.7558
P15880	RPS2	31.324	2.0883	2.8951	1.2951	1.019	1.5016	0.8332
P15907	ST6GAL1	46.605	-3.5428	-4.0084	-3.053	-4.2869	-3.0969	-4.0025
P15941	MUC1	122.102	4.5138	5.0608	4.8765	4.5431	4.6557	4.9317
P16083	NQO2	25.919	0.6867	0.0701	-0.6491	-0.4635	-0.4771	-0.2877
P16144	ITGB4	202.167	-1.2648	-1.414	-1.0998	-1.8347	-0.8882	-1.4427
P16152	CBR1	30.375	-3.0299	-3.0502	-3.605	-3.6983	-3.4741	-3.7376
P16278	GLB1	76.075	1.4057	1.6037	1.7135	1.9084	1.648	1.828
P16333	NCK1	42.864	-1.9778	-1.6311	-1.7657	-2.3235	-1.9891	-2.1126
P16401	H1-5	22.58	1.997	1.0223	1.6709	1.2134	1.9824	1.2045
P16402	H1-3	22.35	0.8902	-1.7506	-0.7233	-0.9447	0.068	-0.1952
P16403	H1-2	21.365	3.5807	0.5141	2.1325	1.1809	1.2085	1.162
P16422	EPCAM	34.932	-1.8688	-1.9947	-1.4106	-2.2666	-1.4092	-1.6019
P16562	CRISP2	27.259	-3.6814	-2.7497	-3.0088	-2.9456	-3.5467	-2.6661
P16671	CD36	53.053	4.2953	4.3832	4.8345	4.4844	4.426	3.9453
P16870	CPE	53.151	-0.9462	-0.8508	0.5831	-0.7318	-0.645	-0.6683
P16930	FAH	46.374	-1.5857	-2.1458	-1.4729	-1.7399	-1.8397	-1.7478
P16949	STMN1	17.303	1.4807	0.1351	0.7139	0.903	1.3405	1.0619
P16989	YBX3	40.09	-4.1688	-3.6557	-3.4987	-4.156	-3.1191	-3.4977
P10600	TGFB3	47.328	-3.1891	-3.2118	-3.2482	-3.1646	-3.7947	-3.8139
P17066	HSPA6	71.028	-0.4876	-0.2119	-0.6047	-0.2071	-0.1377	-0.3982
P17174	GOT1	46.248	-2.4021	-1.8117	-2.6264	-1.9312	-1.7497	-2.1742
P17213	BPI	53.9	1.2855	0.2177	1.4738	0.927	3.3995	1.7235
P17813	ENG	70.578	-0.5533	-0.6597	-0.331	-0.8437	-0.6313	-0.6251
P17858	PFKL	85.018	1.3717	2.4477	1.104	0.9542	0.726	0.4174
P17900	GM2A	20.838	2.1094	2.1189	2.2617	2.5202	2.3009	2.7675
P17931	LGALS3	26.152	1.955	0.9594	1.1929	1.7513	0.9485	1.5818
Q86X29	LSR	71.439	1.3849	1.4784	1.6465	1.2878	0.604	0.9986
P17987	TCP1	60.344	0.7549	1.0613	1.6757	1.574	2.0115	1.6946
P18065	IGFBP2	34.814	1.5638	2.8132	1.2689	1.717	1.4471	1.4056
P18077	RPL35A	12.538	0.3655	1.6029	0.0196	-0.5288	-0.4875	-0.8265
P18085	ARF4	20.511	-2.6593	-2.041	-2.7465	-3.6437	-2.146	-3.3483
P18124	RPL7	29.226	1.3497	2.3515	1.1356	1.3009	0.8287	0.9495
P18206	VCL	123.799	2.4719	1.4011	2.01	1.8936	2.3448	2.0662
P18428	LBP	53.384	-0.5527	-0.7991	-0.2996	0.1503	0.4303	0.274
P18621	RPL17	21.397	0.6688	1.7452	0.4001	-0.2663	-0.0084	-0.5703
P18669	PGAM1	28.804	2.0665	1.684	1.5608	1.241	2.1241	1.7951
P18827	SDC1	32.462	-2.2832	-2.2308	-1.998	-2.5573	-3.9129	-2.1822
P19021	PAM	108.332	1.9186	1.7009	1.9919	1.963	1.983	1.8622
P19105	MYL12A	19.794	1.0393	0.4382	0.2403	0.3728	1.3431	0.8694
P19320	VCAM1	81.276	0.3856	1.4903	0.8105	1.1441	0.9618	1.6636
P19397	CD53	24.341	-1.5553	-2.6937	-1.806	-0.6479	0.0918	-1.2853
P19438	TNFRSF1A	50.495	-5.2597	-3.7624	-4.5899	-5.1874	-4.0207	-4.6145
P19440	GGT1	61.41	3.082	3.1016	3.8256	3.4997	3.2724	3.5585
P19652	ORM2	23.603	1.4541	1.8965	1.2925	2.0561	1.4365	1.6537
P19823	ITIH2	106.463	1.3046	2.0626	1.6683	1.4175	1.1026	1.2503
P19827	ITIH1	101.389	1.3908	1.6814	1.6605	1.7916	1.371	1.6464
P19835	CEL	79.322	6.895	7.3389	7.651	6.1327	6.1142	5.9532
P04406	GAPDH	36.053	5.53	5.3837	5.1426	4.906	4.4629	4.7216
P19878	NCF2	59.762	-1.686	-2.6327	-2.313	-2.7886	-2.2836	-2.5255
P19957	PI3	12.27	-1.5996	-0.7583	-1.6949	-2.395	-0.4542	-1.8858
P20061	TCN1	48.207	2.0635	3.3015	2.3327	2.8281	2.0151	1.5302
P20062	TCN2	47.535	0.4066	-0.8899	0.0136	-1.193	-1.0646	-0.5603
P20339	RAB5A	23.659	-4.0513	-4.0458	-3.9049	-3.602	-3.7896	-3.5932
P20618	PSMB1	26.489	-0.3268	0.0527	-0.4817	-0.5782	0.1978	-0.4153
O00299	CLIC1	26.923	2.7584	2.6934	2.4452	2.3782	1.8438	1.9845
P20742	PZP	163.863	-1.0582	-1.6921	-0.753	-1.3508	-0.2384	-1.4507
P20810	CAST	76.573	0.5309	0.8711	0.158	0.0859	0.1089	0.0639
P20827	EFNA1	23.787	1.2897	0.8309	1.3603	0.2077	0.6768	0.7011
P20851	C4BPB	28.357	0.5503	-0.0219	1.8036	0.8801	0.4711	0.6166
P20930	FLG	435.17	-5.5344	-5.2117	-4.2085	-4.4878	-5.0176	-5.4419
P20933	AGA	37.208	-1.8636	-1.8788	-1.7096	-1.5764	-1.3472	-1.3675
P21283	ATP6V1C1	43.942	-1.318	-1.83	-2.2216	-2.4071	-2.052	-2.4236
P21291	CSRP1	20.567	-0.1906	0.6178	0.0978	-1.0344	-1.3729	-1.84
P45877	PPIC	22.763	2.8041	2.6461	2.9701	2.8804	1.9337	2.3653
P21399	ACO1	98.399	2.3169	3.4861	2.4022	2.174	2.2174	1.9118
P21741	MDK	15.585	-2.0054	-1.8522	-2.1859	-1.1011	-2.1111	-1.4937
P21926	CD9	25.416	3.5921	3.4265	4.1657	3.5598	3.8096	4.0971
P21964	COMT	30.037	-0.7834	0.7481	-0.504	-0.347	-0.8098	-0.9121
P22061	PCMT1	24.636	-1.4243	-0.6741	-0.6318	-1.7772	-1.6703	-1.377
P22079	LPO	80.288	2.7277	2.1679	3.7651	2.4653	2.2418	1.9432
P22102	GART	107.767	-0.0224	0.7115	0.1783	0.7119	0.6059	0.2916
P22234	PAICS	47.079	0.505	1.3404	0.1942	0.3064	0.439	-0.1605
P22314	UBA1	117.849	1.8811	1.943	1.3245	1.3504	1.6748	1.5098
P22352	GPX3	25.552	2.4106	3.6632	2.9985	1.9408	1.5167	1.7569
P22392	NME2	17.298	3.3892	4.2022	3.1807	3.024	3.3532	2.8858
P22626	HNRNPA2B1	37.43	3.1157	1.3697	2.2562	1.6214	1.8941	2.1538
P22692	IGFBP4	27.934	-2.418	-2.9615	-2.5702	-2.0053	-2.0007	-1.7745
P22897	MRC1	166.012	6.886	6.4358	6.0928	5.0263	5.9427	5.5729
P23083	IGHV1-2	13.085	1.6675	1.8965	2.6492	3.7082	2.7176	2.8487
P23141	CES1	62.521	-3.6375	-4.2821	-3.9157	-4.0453	-3.5425	-2.9227
P23142	FBLN1	77.214	-1.7547	-2.0316	-1.7864	-1.1009	-1.3119	-1.3816
P23229	ITGA6	126.606	0.0988	-0.4492	0.5358	0.3931	0.4636	0.2862
P23246	SFPQ	76.149	1.4356	-0.982	0.4141	0.0845	-0.0304	0.4447
P23280	CA6	35.367	2.724	2.4837	3.4417	2.9892	2.7912	2.9716
P23284	PPIB	23.743	3.8448	4.8095	3.9623	3.1094	3.4664	2.9538
P23297	S100A1	10.546	-0.2552	1.3715	-0.0474	0.0691	0.3699	-0.2039
P23381	WARS1	53.165	2.4935	3.7247	2.3466	2.625	2.5323	2.4429
P23396	RPS3	26.688	2.4912	3.4922	2.3125	2.096	2.0316	1.9183
P23526	AHCY	47.716	1.9506	2.5383	1.7374	1.9618	1.5784	1.7321
P23528	CFL1	18.502	4.1489	3.6608	3.4406	2.9244	3.51	3.0857
P23588	EIF4B	69.151	-2.6432	-1.5033	-2.7454	-3.1387	-2.8544	-3.4564
P24534	EEF1B2	24.764	-2.1562	-1.4161	-2.2308	-2.3602	-2.3524	-2.5289
P24592	IGFBP6	25.322	-3.4872	-3.3503	-2.9859	-3.3661	-3.1139	-2.7907
P24593	IGFBP5	30.57	-1.5517	-1.7386	-1.1804	-2.0973	-1.374	-1.7559
P24666	ACP1	18.042	-4.2388	-3.2904	-4.3697	-4.0833	-4.4678	-3.1566
P24821	TNC	240.853	7.7607	7.0233	8.453	7.8106	8.325	8.6731
P25311	AZGP1	34.259	5.3526	4.8508	5.389	5.7194	5.6997	6.2811
P25325	MPST	33.178	-1.5616	-0.6377	-1.5938	-2.0657	-0.6461	-2.2272
P25391	LAMA1	337.084	-1.7318	-1.9357	-1.4839	-1.1974	-1.6214	-0.9176
P25398	RPS12	14.515	0.2149	1.1126	-0.256	-0.5036	-1.4169	-1.1637
P25440	BRD2	88.061	-1.3368	1.1225	-1.2937	-1.5756	-1.2428	-2.3757
P25685	DNAJB1	38.044	-0.9734	-0.3741	-0.857	-0.0834	-0.5187	-0.7928
P25705	ATP5F1A	59.751	0.7002	-1.9655	0.0341	0.2959	-0.2051	0.7803
P25774	CTSS	37.496	1.7729	2.0934	1.7982	2.4364	2.5743	2.3696
P25786	PSMA1	29.556	1.3557	1.9584	1.0233	0.4831	1.1448	0.881
P25788	PSMA3	28.433	1.2096	1.5934	0.7905	0.8175	1.0179	0.6973
P25789	PSMA4	29.484	0.4696	0.9802	-0.0135	-0.8569	0.2742	-0.2915
P25815	S100P	10.4	2.6395	-0.7292	1.5221	0.443	1.8708	1.4138
P26022	PTX3	41.976	-0.5189	-0.8109	0.1815	-0.4258	0.5084	0.1555
P26038	MSN	67.82	4.6748	3.9633	4.0195	3.528	4.1314	3.902
P26373	RPL13	24.261	2.0468	3.0171	1.3961	0.9099	1.024	0.3312
P26447	S100A4	11.729	1.9969	0.4806	0.7239	0.2989	1.2328	0.8724
P26572	MGAT1	50.878	1.4225	1.384	1.6988	1.5389	1.2325	1.5765
P26583	HMGB2	24.034	3.7429	1.1383	2.6617	1.8911	2.4294	2.1811
P26639	TARS1	83.435	-0.7361	0.0683	-0.885	-1.2941	-0.7804	-1.4405
P26641	EEF1G	50.119	1.7794	2.6207	1.4419	1.2342	2.1974	1.4883
P26842	CD27	29.137	-1.7331	-2.4924	-0.8446	-1.3515	-1.8152	-1.1814
P26927	MST1	80.32	-4.1016	-4.9205	-4.4901	-4.19	-3.7722	-3.7848
P26992	CNTFR	40.633	-4.6215	-4.5443	-4.2388	-3.2774	-4.1289	-4.0397
P27105	STOM	31.731	3.0517	3.3639	3.3249	3.1347	3.1252	2.8539
P27169	PON1	39.731	0.9339	1.2111	0.9634	0.6752	0.9552	0.7046
P27348	YWHAQ	27.764	-0.0119	0.8727	-0.2119	-0.6328	0.6101	0.229
P27635	RPL10	24.604	-0.5443	0.46	-1.202	-1.0267	-1.621	-1.9261
P27695	APEX1	35.555	-3.036	-3.4712	-2.8585	-4.1032	-3.1821	-3.2322
P27701	CD82	29.626	1.4633	1.6422	1.9461	1.2716	1.7206	1.3625
P27708	CAD	242.984	-2.5029	-1.1975	-2.5186	-1.3282	-0.9569	-2.0625
P27797	CALR	48.142	3.4311	3.6058	3.1645	2.5465	3.0766	2.9002
P27824	CANX	67.568	-0.2984	-0.3916	-0.0036	0.1447	0.4144	0.2453
P28062	PSMB8	30.354	-0.4076	-0.0365	-0.6197	-0.7895	-0.3571	-0.8164
P28066	PSMA5	26.411	0.7615	1.123	0.8589	0.3371	0.7923	0.4846
P28070	PSMB4	29.204	-0.0168	0.1786	0.0089	0.0101	0.1902	0.0704
P28072	PSMB6	25.358	0.1373	0.9259	0.1449	0.4719	0.5441	0.2064
P28074	PSMB5	28.48	-2.2467	-2.506	-2.5697	-2.8142	-2.2536	-1.3166
P28300	LOX	46.944	-0.5391	-1.2985	0.0598	-0.6793	-0.5343	-0.8076
P28482	MAPK1	41.39	-4.9023	-4.2836	-5.0984	-4.3972	-4.5408	-4.9995
P28676	GCA	24.01	1.9728	1.342	1.9554	1.6741	1.9266	3.0804
P28799	GRN	63.544	-2.0582	-2.0844	-1.8786	-1.4306	-0.9866	-1.4621
P28838	LAP3	56.166	1.9634	2.1399	1.4358	1.5463	1.8296	1.8627
P29122	PCSK6	106.42	0.3387	0.5791	0.4922	0.2563	-0.2128	0.1699
P29279	CCN2	38.091	1.2974	0.3473	1.7007	0.9578	1.7532	1.0865
P29350	PTPN6	67.561	1.9008	0.0497	0.9299	0.6302	0.6468	0.3491
P29373	CRABP2	15.693	1.3811	2.8496	1.5061	1.4566	1.3389	0.7995
P29401	TKT	67.878	3.873	2.8909	3.1447	2.7853	3.2391	3.1659
P29692	EEF1D	31.122	-1.5246	-0.7182	-1.6626	-1.5798	-1.121	-1.6693
P29762	CRABP1	15.566	-0.1084	1.6167	1.0752	0.1051	1.0656	-0.5448
P29966	MARCKS	31.555	1.556	1.8751	1.5715	0.927	1.4577	1.1907
P29992	GNA11	42.123	-0.1985	0.4664	-0.0369	-0.4155	-0.179	-0.4004
P30040	ERP29	28.993	0.0911	0.3719	-0.4148	-0.7743	-0.9749	-1.0213
P30041	PRDX6	25.035	2.6596	3.2373	2.4886	2.0399	1.7233	1.8797
P30043	BLVRB	22.119	-2.6648	-3.0073	-2.7045	-2.0886	-2.1461	-1.5396
P30044	PRDX5	22.086	2.8424	2.9588	2.3586	1.7343	1.4702	1.3856
P30050	RPL12	17.819	-0.2996	0.6952	-0.6767	-0.4315	0.7841	-0.1686
P30085	CMPK1	22.222	0.4043	1.565	0.5705	0.6025	-0.1162	-0.0442
P30086	PEBP1	21.057	2.4596	3.7356	2.4971	2.2673	2.5059	1.9115
P30101	PDIA3	56.782	2.5753	2.8621	3.1443	2.1079	2.2385	2.1264
P30153	PPP2R1A	65.309	1.18	1.5301	0.921	0.8709	0.7343	0.7137
P30408	TM4SF1	21.632	-3.7765	-3.1952	-3.2705	-3.2121	-1.4796	-2.7796
P30520	ADSS2	50.097	-2.8137	-3.1942	-3.289	-3.8561	-3.3062	-3.3892
P30740	SERPINB1	42.742	1.1839	-1.0505	0.0152	-0.3959	0.4402	0.1631
P31146	CORO1A	51.026	3.5796	1.7995	2.9216	2.625	3.1443	2.8135
P31150	GDI1	50.583	-3.0911	-3.2968	-3.7912	-4.3709	-3.4614	-3.7383
P31153	MAT2A	43.661	-4.0745	-3.9002	-2.6198	-3.1602	-3.4124	-0.9929
P31431	SDC4	21.642	1.7313	0.9806	2.0463	0.3622	1.2288	0.7872
P31689	DNAJA1	44.868	-0.9876	-0.0109	-0.9928	-1.1775	-1.0205	-1.0846
P31939	ATIC	64.616	-4.3267	-3.7259	-4.0475	-4.5225	-4.4789	-4.6708
P31942	HNRNPH3	36.926	-2.5519	-3.026	-2.5802	-2.3718	-2.6762	-2.2409
P31944	CASP14	27.68	-1.8761	-2.3594	-1.618	-0.9892	-1.6119	-1.0176
P31946	YWHAB	28.082	1.6005	1.7204	1.1084	1.3363	1.2271	0.7634
P31947	SFN	27.774	0.913	1.8245	0.9878	0.6918	0.6145	0.5405
P31948	STIP1	62.639	2.026	2.3268	1.7332	1.837	1.66	1.7014
P31949	S100A11	11.74	0.3518	-1.3328	-0.2616	-0.5382	0.6552	0.2443
P31997	CEACAM8	38.154	-1.4801	-2.2363	-1.3521	-0.6556	-1.014	-1.3202
P32119	PRDX2	21.892	2.2261	3.4461	2.1997	2.0386	2.4344	1.595
P32456	GBP2	67.209	-0.8261	-0.2326	-0.3372	-0.8632	-1.154	-0.6631
P32969	RPL9	21.863	0.8054	1.8687	0.4942	0.233	0.1631	-0.3321
P33176	KIF5B	109.685	-0.3039	0.599	-0.545	-0.8276	-0.136	-0.7222
P33241	LSP1	37.192	-1.1584	-3.0733	-1.9398	-2.2363	-1.8554	-1.5577
P33908	MAN1A1	72.969	2.065	2.318	2.4692	2.4081	2.0873	2.2266
Q9Y6E0	STK24	49.308	2.8804	2.7116	2.8135	2.3126	2.0436	1.9513
P34096	RNASE4	16.84	0.3982	0.3014	0.8437	-0.1551	0.1692	0.0076
P34741	SDC2	22.16	0.5595	0.8415	1.9796	0.5424	-0.0592	-0.5359
P34896	SHMT1	53.083	-0.4576	1.3852	-0.0703	-0.4006	-0.364	-0.7141
P34932	HSPA4	94.331	0.7658	1.1844	0.2963	0.441	0.5983	0.3255
P04233	CD74	33.516	0.3482	0.7815	0.7316	0.6384	-0.2101	0.0253
P35241	RDX	68.564	2.7982	3.2977	2.6878	2.6272	2.4004	2.2978
P35268	RPL22	14.787	-1.0679	-0.035	-1.6638	-1.8835	-2.2107	-2.7262
P35442	THBS2	129.991	-0.1216	-1.1116	-0.3528	1.5985	0.9596	-0.2883
P35475	IDUA	72.67	0.0829	0.1975	0.4247	0.3915	0.5114	0.3068
P35520	CBS	60.587	-3.1122	-0.4711	-3.1336	-2.896	-2.3698	-3.8434
P35527	KRT9	62.064	-2.6253	-2.7364	-2.6743	-2.8047	-3.8082	-2.5833
P35542	SAA4	14.747	1.7207	1.5167	1.9041	1.4496	2.2846	1.8295
P35555	FBN1	312.298	-1.3119	-1.1783	-0.6388	-0.5821	-0.3072	-0.7449
P35579	MYH9	226.532	4.3966	3.66	3.8813	3.7179	4.7291	4.0841
P35590	TIE1	125.09	-4.3537	-5.187	-4.1814	-4.2751	-3.9448	-4.0931
P35613	BSG	42.2	-0.8679	-0.0938	-0.6704	0.0808	-0.4089	-0.9083
P35749	MYH11	227.339	-0.9662	-1.214	-0.9848	0.3795	0.2125	0.1416
P35754	GLRX	11.776	1.3377	1.3902	1.3761	1.1324	1.1574	1.0798
P35813	PPM1A	42.448	-2.7259	-2.2461	-2.8434	-3.0228	-2.365	-3.0486
P35858	IGFALS	66.035	-4.9828	-4.4427	-4.5247	-5.1229	-5.0983	-4.6963
P35908	KRT2	65.433	-2.6961	-2.729	-2.022	-1.4511	-1.8623	0.1018
P35998	PSMC2	48.634	0.439	1.7165	-0.068	-0.5553	0.0709	-0.4966
P36222	CHI3L1	42.625	3.6288	2.7908	3.764	2.9406	3.9774	3.3339
P36269	GGT5	62.261	1.0371	1.3643	1.1895	1.4813	1.2308	1.7413
P36543	ATP6V1E1	26.145	0.3327	0.1872	-0.5488	-1.2448	-0.6366	-0.9358
P36578	RPL4	47.697	2.5325	3.5352	1.9606	1.3109	1.0626	0.6993
P36871	PGM1	61.449	3.4216	4.5382	3.2645	3.0759	3.0088	2.551
P36955	SERPINF1	46.312	2.9198	3.0958	3.1554	2.3946	2.6692	2.733
P36969	GPX4	22.175	-1.3314	-0.342	-1.2492	-1.4855	-1.2036	-1.4405
P36980	CFHR2	30.651	-0.6591	-0.2142	0.0409	-0.0472	0.1725	0.5333
P37108	SRP14	14.57	-0.4479	-0.8368	-1.1398	-1.5596	-1.5661	-1.5303
P37802	TAGLN2	22.391	2.512	1.5626	1.6749	1.676	2.0678	2.0346
P37837	TALDO1	37.54	3.993	2.1531	3.1289	2.9041	3.3932	3.2866
P38606	ATP6V1A	68.304	-2.4886	-2.7362	-3.2056	-2.4228	-2.9602	-3.2839
P39019	RPS19	16.061	1.4814	2.5955	1.2636	0.6329	0.9154	0.4948
P39023	RPL3	46.109	1.9939	2.9794	1.8068	1.9445	1.185	1.4903
P39060	COL18A1	178.188	-3.3827	-4.0787	-2.9391	-2.742	-3.1626	-2.6497
P39687	ANP32A	28.585	2.1649	0.8102	1.3149	1.3346	1.7188	1.6029
P40121	CAPG	38.499	2.1962	1.1162	1.7212	2.5239	1.8248	2.5278
P40189	IL6ST	103.537	0.0784	-0.2972	0.6693	0.5064	0.3891	1.0307
P40227	CCT6A	58.024	2.114	3.1942	1.8607	1.8446	1.3102	1.3973
P40306	PSMB10	28.936	0.0013	-0.4721	-1.0847	-1.1482	-0.3012	-0.6453
P40429	RPL13A	23.577	1.6727	2.9232	1.3369	1.1198	0.659	0.6259
P40763	STAT3	88.068	-6.127	-5.9979	-6.1463	-4.0012	-4.1788	-4.9455
P40925	MDH1	36.426	2.9918	3.8491	2.5873	2.7157	2.5634	2.2821
P41091	EIF2S3	51.11	0.6916	1.3499	0.7981	0.8204	2.135	0.6045
P41218	MNDA	45.836	3.3828	1.1915	2.4336	1.6732	2.3399	2.0698
P41252	IARS1	144.498	-1.7546	-0.3757	-1.912	-1.2966	-2.0219	-1.718
P41271	NBL1	19.408	-0.7376	-1.0852	-0.6441	-0.3728	-0.6845	-0.1118
P42167	TMPO	50.67	-3.0534	-4.2108	-3.7804	-4.0542	-3.2211	-3.3692
P42224	STAT1	87.335	0.8632	0.4854	-0.408	-0.1584	-0.2587	0.4113
P42766	RPL35	14.551	1.4748	1.1367	0.3813	0.2791	-0.0683	-0.1168
P42768	WAS	52.913	-2.6613	-4.2334	-3.2467	-3.6303	-3.4503	-3.6992
P42785	PRCP	55.8	2.2761	2.1624	2.0833	2.9136	2.5048	3.0717
Q86VP6	CAND1	136.376	0.9788	1.2418	1.2202	0.6306	0.3338	0.257
P43034	PAFAH1B1	46.638	0.4802	0.9039	-0.0523	-0.0231	0.4544	-0.1729
P43234	CTSO	35.958	-1.4575	-1.4535	-0.7119	-0.6121	-0.3907	-0.5543
P43251	BTD	61.133	2.3125	2.2433	2.8576	2.5601	2.3428	2.7282
Q9H173	SIL1	52.085	3.054	3.4819	3.4914	2.7828	2.3155	2.562
P43490	NAMPT	55.521	3.5591	4.034	3.543	2.62	3.0833	2.7463
P43652	AFM	69.069	1.3884	2.1644	1.9324	2.0062	1.8126	2.3345
P19875	CXCL2	11.389	1.0663	0.8374	1.4113	0.6054	0.1001	0.2029
P46108	CRK	33.831	-0.6976	-0.0228	-0.5726	-0.3594	-0.3718	-0.6414
P46109	CRKL	33.777	-1.9834	-2.1636	-2.0187	-2.0867	-1.8644	-1.9018
P46459	NSF	82.594	-1.1807	-0.9926	-1.5774	-1.7709	-1.2889	-1.2713
P46776	RPL27A	16.561	-1.6446	-0.735	-2.0209	-2.1145	-2.0776	-1.7601
P46777	RPL5	34.363	1.5515	2.5922	1.2339	0.8425	0.9752	0.7766
P46778	RPL21	18.565	0.2838	1.2841	-0.532	-0.8872	-1.2634	-1.628
P46779	RPL28	15.748	-0.0035	1.2718	-0.1808	-0.3964	-1.0321	-0.7483
P46781	RPS9	22.591	0.6968	1.8682	0.795	-0.345	-0.5466	-0.9338
P46782	RPS5	22.876	0	0.9098	-0.6286	-1.4345	-1.4405	-1.8329
P46783	RPS10	18.898	-0.3414	0.7122	-0.448	-0.3983	-0.9938	-0.419
P46940	IQGAP1	189.252	2.6358	2.7198	2.2392	2.1551	2.5194	2.216
P46976	GYG1	39.384	0.7874	0.3274	0.2602	-0.3996	0.476	-0.4717
P47710	CSN1S1	21.671	6.8535	6.804	7.4253	6.3339	5.6101	6.3492
P47755	CAPZA2	32.949	-1.2895	-1.4959	-1.5329	-0.2733	-1.3107	-0.8312
P47756	CAPZB	31.35	2.4048	2.0667	1.8255	2.2657	2.2739	2.4598
P47813	EIF1AX	16.46	-2.2633	-1.8132	-2.925	-3.3223	-3.676	-3.3973
P47895	ALDH1A3	56.108	0.2128	0.9979	0.043	-0.1541	-0.1067	-0.1391
P47897	QARS1	87.799	-3.0227	-1.4717	-2.9435	-2.9153	-2.6173	-3.3674
P47989	XDH	146.424	6.3482	7.5555	6.2331	5.8273	5.9942	5.4402
P48147	PREP	80.7	0.4422	0.622	0.3535	1.5647	0.6102	0.4681
P48444	ARCN1	57.21	-0.263	-0.031	-0.4948	0.7528	0.6971	-0.0436
P48449	LSS	83.309	-2.9965	-1.8875	-3.008	-3.5946	-2.7454	-3.5411
P48551	IFNAR2	57.759	-1.2147	-0.3297	-0.7408	-0.5599	0.0876	-0.202
P48556	PSMD8	39.612	-2.7393	-1.8725	-2.9963	-2.7896	-2.7423	-3.2915
P48594	SERPINB4	44.854	-7.7409	-6.5386	-7.2148	-6.2944	-7.2659	-6.9675
P48637	GSS	52.385	2.1268	2.7937	2.1891	1.7581	1.8822	1.4981
P48643	CCT5	59.671	1.4371	2.5548	1.1802	1.2264	1.0863	0.7611
P48668	KRT6C	60.025	-4.9552	-5.2898	-5.0539	-3.2762	-4.6664	-3.4497
P48723	HSPA13	51.927	1.2401	1.5351	1.8175	2.0047	0.5236	1.6569
P48729	CSNK1A1	38.915	-0.5407	0.2757	-0.0584	0.0126	-0.5628	-0.4051
P48739	PITPNB	31.54	-0.9431	-0.4516	-0.7648	-1.3791	-0.3361	-1.2711
P49006	MARCKSL1	19.529	-1.645	-1.0857	-1.8896	-1.8334	-1.6363	-2.7157
P49189	ALDH9A1	53.802	2.3323	3.5775	2.2724	2.28	1.9861	2.1094
P49207	RPL34	13.293	-2.2824	-1.1683	-2.356	-3.116	-3.1489	-3.6414
P49257	LMAN1	57.549	-0.5667	-1.2278	-0.5837	-1.0056	-0.9264	-0.6338
P49327	FASN	273.427	5.2255	7.5862	5.3661	5.6096	5.4197	5.1563
P49368	CCT3	60.534	1.6483	2.5182	1.7011	1.4251	1.0326	1.5177
P49419	ALDH7A1	58.487	-0.2398	1.0985	-0.2417	-0.7336	-0.5134	-0.5007
P49458	SRP9	10.112	-1.216	-1.1661	-1.3764	-1.005	-1.2732	-1.3488
P49588	AARS1	106.81	1.2181	2.0375	1.407	2.5088	1.5431	1.2944
P49721	PSMB2	22.836	0.1706	0.8957	-0.0532	-0.0329	0.2656	-0.2929
P49746	THBS3	104.201	1.1115	0.5232	1.192	0.809	1.2228	0.4122
P49773	HINT1	13.802	0.9849	1.1228	0.6487	0.4482	0.9403	0.7196
P49788	RARRES1	33.285	1.4497	1.1284	1.37	0.7413	0.9396	0.7384
P49908	SELENOP	43.174	1.424	1.5182	1.8642	0.6779	0.8445	0.9542
P50395	GDI2	50.663	3.6512	4.056	3.4607	3.49	3.5722	3.2205
P50479	PDLIM4	35.398	-2.6929	-3.4629	-0.7514	0.3452	-2.1544	-2.0877
P50552	VASP	39.83	2.623	1.3216	1.848	1.3756	1.8653	1.9157
P50583	NUDT2	16.829	-4.7174	-4.7793	-4.8662	-4.6542	-4.5618	-4.4597
P50591	TNFSF10	32.509	3.2424	3.2943	3.4752	2.6697	1.9898	2.6095
P50895	BCAM	67.405	0.3252	0.7304	0.4933	0.1673	0.6076	0.7485
P50897	PPT1	34.194	-0.2238	-0.1641	0.172	0.2888	0.0961	0.006
P50914	RPL14	23.432	-0.1066	1.0535	-0.3142	-0.4421	-0.6489	-0.0609
P50990	CCT8	59.621	1.5147	2.5425	1.2944	1.6576	1.3369	1.5649
P50991	CCT4	57.924	1.5898	2.7102	1.2427	1.3257	1.2952	1.1359
P02655	APOC2	11.284	0.0333	-0.2183	0.3494	-0.4836	-0.7054	-1.1195
P51148	RAB5C	23.483	1.4737	1.6898	1.4825	1.7628	1.414	1.2696
P51149	RAB7A	23.49	2.8348	2.9059	2.4698	2.3165	2.2712	2.2144
P51397	DAP	11.165	-2.752	-1.7914	-2.3153	-3.1095	-3.3017	-2.8147
P43487	RANBP1	23.31	-1.1007	-1.3243	-1.8285	-1.8162	-2.4634	-2.2453
P51665	PSMD7	37.025	-0.4001	0.5492	-0.487	-1.0672	0.1137	-0.546
P51692	STAT5B	89.866	-0.4397	0.6143	-0.3543	-0.7646	-0.2336	-0.8343
P51858	HDGF	26.788	-2.59	-5.1813	-3.4182	-4.8826	-2.7295	-3.5067
P51884	LUM	38.429	0.2302	0.6246	0.5856	0.3621	0.1727	0.6294
P51991	HNRNPA3	39.595	-1.7083	-3.1293	-2.344	-2.9921	-3.091	-2.7944
P51993	FUT6	41.86	2.816	2.7589	3.2495	2.5179	2.0352	2.5487
P52209	PGD	53.14	4.8011	3.7523	3.7845	3.2951	3.5961	3.325
P52272	HNRNPM	77.516	-1.7855	-4.7223	-3.0622	-3.944	-2.6405	-3.0208
P52565	ARHGDIA	23.207	3.7434	3.9675	3.0153	2.2119	2.5537	1.8763
P52566	ARHGDIB	22.988	4.1553	1.9829	3.1637	2.2033	3.0213	2.8272
P52597	HNRNPF	45.672	-1.3859	-1.705	-1.4929	-1.5944	-1.4726	-1.4089
P52790	HK3	99.025	1.1349	-0.6721	0.3115	0.0625	0.2834	0.3104
P52848	NDST1	100.868	-2.5544	-2.9136	-2.247	-1.8057	-2.9092	-2.4571
P52907	CAPZA1	32.923	1.0194	0.6878	0.7474	0.4509	1.0562	1.0043
P53004	BLVRA	33.428	-1.1289	-2.0558	-1.6544	-1.1693	-1.1572	-1.242
P53396	ACLY	120.839	1.9305	4.0401	1.8921	2.3268	2.083	1.7676
P53602	MVD	43.405	-4.1105	-2.2882	-4.446	-4.3816	-4.533	-4.3519
P53621	COPA	138.346	1.9646	1.1694	0.9688	1.5738	1.6715	1.828
P53634	CTSC	51.854	2.9089	3.2131	3.0714	3.119	3.0335	3.4267
P53985	SLC16A1	53.944	-1.7667	-0.8045	-1.8195	-1.596	-1.279	-1.3652
P53990	IST1	39.751	0.7481	0.4795	1.4671	0.7935	1.1467	1.4226
P53999	SUB1	14.395	-1.3069	-3.9062	-2.5981	-4.1468	-1.3101	-1.6158
P54136	RARS1	75.379	-0.699	-0.0744	-0.6961	-0.4971	-0.3393	-0.7688
P54289	CACNA2D1	124.568	1.5632	1.7383	1.8845	2.2808	1.5463	1.9663
P54577	YARS1	59.143	-1.3092	-0.3843	-1.8431	-2.3593	-2.0224	-2.5349
P54578	USP14	56.069	-2.0218	-1.5671	-2.083	-1.855	-1.4699	-1.9842
P54727	RAD23B	43.171	0.8764	1.3992	0.6189	0.3072	0.8688	0.4116
P54760	EPHB4	108.27	-0.0248	0.3178	0.4248	0.4041	0.4619	0.6857
P54764	EPHA4	109.86	-2.084	-1.6027	-1.6	-2.1897	-1.6523	-1.7073
P54802	NAGLU	82.266	1.8554	2.1554	1.9428	2.2884	2.0346	2.2584
P54819	AK2	26.478	-0.7776	-2.1687	-1.6946	-2.204	-0.733	-1.0258
P54920	NAPA	33.233	-0.4499	-0.4594	-0.6708	-1.1158	-0.598	-1.1765
P55001	MFAP2	20.826	-2.4215	-2.1582	-2.2602	-2.7288	-3.0884	-2.5587
P55008	AIF1	16.703	1.1908	-0.8619	0.6056	0.6248	0.8197	1.0753
P55058	PLTP	54.739	1.0038	1.044	1.9005	2.0557	1.8165	2.1049
P55072	VCP	89.322	2.5624	3.2204	2.4205	2.0644	2.3192	1.8747
P55212	CASP6	33.31	-1.4624	-0.2728	-1.6395	-1.3465	-1.1952	-1.7878
P55268	LAMB2	195.981	0.5371	0.3103	0.6785	0.0053	0.9694	0.3121
P55327	TPD52	24.327	-3.0394	-3.3452	-2.9531	-3.8977	-3.2367	-3.8135
P55786	NPEPPS	103.276	0.4712	0.8579	0.4821	0.4245	0.5366	0.4755
P55884	EIF3B	92.482	0.2256	1.0743	0.019	-0.3132	0.4791	-0.4488
P55957	BID	21.995	-2.4433	-3.467	-3.2035	-3.8144	-3.9673	-3.5538
P56937	HSD17B7	38.206	-1.3375	-0.6286	-1.1201	-0.9514	-1.2019	0.5209
P57735	RAB25	23.496	-2.5293	-2.0057	-2.212	-2.5154	-1.8634	-2.4568
P57772	EEFSEC	65.305	-5.6773	-5.0201	-5.7342	-5.7072	-3.7193	-4.9428
P58107	EPPK1	555.658	-1.9653	0.1334	-1.6095	-1.4267	-0.7409	-1.8108
P58499	FAM3B	25.982	1.134	1.3945	1.5636	1.7256	1.5312	1.9358
P58546	MTPN	12.895	1.874	1.6936	1.1889	0.9283	1.0736	0.9423
P59666	DEFA3	10.245	-0.6994	-2.8994	-0.7994	-1.4254	0.9174	-0.1942
P59998	ARPC4	19.667	2.5248	1.6027	1.9067	1.6017	1.865	1.775
P60022	DEFB1	7.42	-0.8822	-1.2305	-0.2558	-1.107	0.3319	-0.824
P60033	CD81	25.809	3.6588	3.382	4.0036	3.2383	3.7734	3.7344
P60174	TPI1	30.791	3.0513	3.1784	2.6858	2.5443	2.794	2.7939
P60228	EIF3E	52.221	-1.1864	-0.7594	-2.135	-2.1454	-2.0752	-3.0815
P60660	MYL6	16.93	1.6167	1.2559	1.1232	1.1858	1.6917	1.5645
P60709	ACTB	41.737	5.9261	5.3664	5.2722	4.8504	4.9172	4.9234
P60842	EIF4A1	46.154	1.5128	1.9433	1.366	0.8168	0.7218	0.4961
P60866	RPS20	13.373	0.642	1.4693	0.5717	0.2507	0.065	-0.1219
P60880	SNAP25	23.315	-5.9825	-5.9408	-4.5693	-4.3426	-4.9624	-4.5693
P60900	PSMA6	27.399	0.9554	1.7892	0.5076	0.4925	0.4834	0.458
P60903	S100A10	11.203	0.2432	-0.1701	0.2067	0.9083	1.06	1.4581
P60953	CDC42	21.259	1.233	0.9161	0.8392	0.5738	1.0714	0.6185
P60981	DSTN	18.506	1.0093	2.2611	1.4112	1.255	0.8341	0.866
Q6UY18	LINGO4	63.774	1.3838	1.0983	1.6241	0.7735	-0.0224	0.5896
P61019	RAB2A	23.546	1.9534	2.5538	2.0275	1.4514	1.6443	1.571
P61020	RAB5B	23.707	-2.5888	-2.2745	-2.2288	-2.3763	-1.7368	-2.3419
P61026	RAB10	22.541	-1.7096	-1.6708	-1.8978	-2.4904	-2.0747	-2.4177
P61081	UBE2M	20.9	-2.016	-1.4623	-2.2655	-2.5606	-1.8608	-2.8878
P61086	UBE2K	22.407	-0.665	-0.1346	-1.0719	-1.4076	-1.1498	-1.3822
P61088	UBE2N	17.138	1.7616	1.9749	1.9634	1.4565	1.3907	1.3567
P61158	ACTR3	47.371	3.3333	2.606	2.7754	2.7254	3.0305	2.9026
P61160	ACTR2	44.761	1.4189	0.5486	0.689	0.604	1.0319	0.8459
P61221	ABCE1	67.314	-1.3901	0.0291	-1.7246	-1.2859	-1.7065	-2.6282
P61224	RAP1B	20.825	2.5568	2.7225	2.4085	2.1202	2.1083	1.9085
P61247	RPS3A	29.945	1.0906	2.1497	0.7487	0.7465	1.4408	0.5033
P61254	RPL26	17.258	0.131	1.5373	-0.1188	-0.3636	-1.0634	-1.012
P61313	RPL15	24.146	-1.8201	-0.5441	-2.2312	-2.0868	-1.7272	-2.1621
P61353	RPL27	15.798	0.0971	1.6341	-0.2983	-0.4845	-1.4702	-0.9932
P61586	RHOA	21.768	0.5299	0.9364	0.3291	0.1241	0.3049	-0.2327
P61626	LYZ	16.537	3.5552	4.7972	4.6684	3.9089	4.1323	4.1268
P61758	VBP1	22.626	-2.129	-1.3284	-2.4945	-2.6054	-2.1685	-2.3278
P61769	B2M	13.715	2.7081	3.1075	3.2922	2.5807	2.9155	2.9617
P61812	TGFB2	47.748	0.4746	-0.3669	0.7094	0.0089	1.1113	0.3482
P61916	NPC2	16.57	2.0306	2.2131	1.9197	1.8673	2.5051	2.3869
P61956	SUMO2	10.871	0.1005	-0.7004	-0.6624	-0.8038	-0.3815	-0.4927
P61970	NUTF2	14.478	1.8044	2.089	1.578	1.4852	1.7021	1.5331
P61978	HNRNPK	50.976	0.6276	-0.2645	-0.1875	-1.1479	-0.5383	-0.828
P61981	YWHAG	28.303	1.5192	1.9122	1.2298	0.8964	1.8479	1.3405
P62070	RRAS2	23.4	-1.228	-0.723	-1.0961	-1.8857	-1.2597	-1.5808
P62081	RPS7	22.127	0.122	1.1353	-0.0152	-0.0619	-0.1565	-0.6978
P62140	PPP1CB	37.187	-1.7854	-1.5146	-1.943	-1.1089	-1.3405	-1.4936
P62191	PSMC1	49.185	-0.6673	0.4618	-0.8861	-1.2696	-0.7347	-1.1669
P62195	PSMC5	45.626	-0.9259	0.2824	-1.1402	-1.0865	-0.9794	-1.2659
P62241	RPS8	24.205	1.8795	2.9643	1.4411	1.1142	0.9666	0.7634
P62244	RPS15A	14.84	-2.2117	-1.4878	-1.8995	-2.3853	-1.8955	-2.4753
P62249	RPS16	16.445	0.309	1.4758	0.2218	0.044	-0.6137	-0.8882
P62258	YWHAE	29.174	2.3784	3.0788	2.2679	2.0761	2.5467	2.0206
P62263	RPS14	16.273	-0.4714	0.3996	-0.6338	-0.66	-0.3991	-0.5044
P62266	RPS23	15.808	0.5449	1.5228	0.582	1.164	0.8654	0.7203
P62269	RPS18	17.719	0.4344	1.451	0.2085	-0.011	-0.0781	-0.1769
P62273	RPS29	6.677	-5.0693	-4.1191	-4.8071	-3.9482	-5.0318	-4.6828
P62277	RPS13	17.222	1.2784	2.4769	1.0552	0.4926	1.0321	0.3067
P62280	RPS11	18.431	-0.5915	0.7568	-0.9865	-1.4744	-2.1374	-1.9349
P62328	TMSB4X	5.053	4.7317	2.7516	3.5089	2.8093	3.4719	3.3726
P62333	PSMC6	44.173	-2.4601	-2.1875	-2.7875	-2.3926	-2.5054	-2.8818
P62424	RPL7A	29.996	0.3889	1.6976	0.1907	0.6359	-0.1206	0.2824
P62491	RAB11A	24.394	1.3752	1.687	1.0999	1.3379	1.057	0.8284
P62495	ETF1	49.031	-1.1274	-0.5534	-1.369	-1.0688	-0.8993	-1.684
P62701	RPS4X	29.598	-1.3012	-0.3352	-1.4519	-1.5021	-1.6608	-1.8418
P62750	RPL23A	17.695	0.3085	1.3975	0.046	-0.5024	-0.5944	-0.8927
P62753	RPS6	28.681	1.7472	2.6426	1.2383	0.67	0.2818	0.1292
P62805	H4C1	11.367	4.3466	2.4716	3.4976	2.6746	3.3823	3.8462
P62820	RAB1A	22.678	-0.4526	-0.0704	-0.2075	-0.0632	-0.614	-0.7455
P62826	RAN	24.423	2.9403	2.5416	2.4795	1.8805	1.6725	2.0418
P62834	RAP1A	20.987	0.4371	0.909	0.8582	0.263	0.9676	0.4468
P62841	RPS15	17.04	-2.4619	-1.6826	-2.7505	-2.0132	-1.6419	-1.075
P62851	RPS25	13.742	1.2442	1.753	0.91	0.6143	0.3472	0.7893
P62854	RPS26	13.015	-0.9138	0.125	-0.8136	-0.5676	-1.2956	-0.5985
P62857	RPS28	7.841	0.1049	1.3537	-0.1639	-1.014	-0.8265	-0.9629
P62873	GNB1	37.377	-3.155	-2.6479	-2.9113	-3.9078	-3.0083	-3.7611
P62879	GNB2	37.331	-0.7859	-1.6489	-1.6292	-2.3985	-1.6819	-2.5989
P62888	RPL30	12.784	0.2441	1.4163	-0.2635	-0.5699	-0.4053	-1.0759
P62899	RPL31	14.463	-1.7935	-0.5655	-2.3863	-2.1295	-2.3433	-2.9191
P62906	RPL10A	24.831	1.5885	2.5025	1.2005	1.315	1.5252	1.1071
P62910	RPL32	15.86	-1.0369	-0.3145	-1.1368	-1.76	-1.6507	-1.4865
P62913	RPL11	20.252	-3.8937	-2.3633	-3.8058	-4.6286	-4.7535	-5.2486
P62917	RPL8	28.025	-0.6368	0.4511	-0.6135	-1.0849	-1.7491	-1.3966
P62937	PPIA	18.012	2.9156	3.474	2.4544	2.1445	2.598	2.1611
P62942	FKBP1A	11.951	2.1327	1.7131	1.4687	1.0417	2.0224	1.571
P62979	RPS27A	17.965	2.1301	2.2929	2.4966	2.1909	2.7633	2.4094
P62993	GRB2	25.206	0.7399	0.122	0.2459	0.1917	0.7917	0.8135
P63000	RAC1	21.45	1.9469	1.6704	1.6395	1.5998	1.5618	1.2625
P63092	GNAS	45.665	2.9087	3.3295	3.1947	3.0169	2.9236	2.8383
P63104	YWHAZ	27.745	3.933	4.2487	3.5418	3.3531	3.589	3.3796
P63167	DYNLL1	10.366	-1.9568	-1.5272	-1.809	-1.411	-1.8369	-1.7156
P63208	SKP1	18.658	-0.0174	0.8965	-0.259	-0.2648	-0.0043	-0.4789
P63218	GNG5	7.318	0.4856	0.8378	0.3283	-0.4599	-0.0193	-0.5016
P63220	RPS21	9.111	-2.0642	-0.879	-2.1173	-1.3427	-1.4091	-1.9828
P63241	EIF5A	16.832	2.0764	2.9018	1.7009	1.411	0.8803	0.9368
P63244	RACK1	35.077	0.7044	1.7801	0.2247	0.4042	-0.1484	-0.0578
P63313	TMSB10	5.026	0.995	1.4417	-0.0832	0.0927	-0.4965	-1.4188
P67775	PPP2CA	35.594	-0.8716	-0.4453	-1.0892	-0.4282	-0.4008	-0.7607
P67936	TPM4	28.522	3.4749	2.7802	2.9239	2.3497	3.1538	3.1779
P68036	UBE2L3	17.862	0.4989	0.91	0.3945	0.1398	0.5468	0.1319
P68104	EEF1A1	50.141	3.4343	4.3262	3.4113	3.497	2.8812	3.011
P68133	ACTA1	42.051	1.9472	1.0389	0.6352	0.6075	-0.0989	-0.3287
P68371	TUBB4B	49.831	1.4691	1.1294	1.1267	0.5855	0.7333	0.5053
P68871	HBB	15.998	1.1541	0.4465	0.9202	3.8579	1.8307	1.0477
P69849	NOMO3	134.134	0.604	0.7829	0.8566	0.6481	0.8639	0.8661
P69905	HBA1	15.258	-0.7623	-0.679	-0.8174	1.527	-0.3072	0.0976
P78324	SIRPA	54.967	1.0327	1.3572	1.3943	1.821	1.6676	2.1891
P78371	CCT2	57.488	1.7909	2.8947	1.4572	1.4852	1.2134	0.9155
P78417	GSTO1	27.566	2.0034	1.0909	1.2982	1.055	1.577	1.5653
P79483	HLA-DRB3	29.962	-3.3949	-0.8786	-0.9528	-0.8459	-1.6214	-2.8923
P80188	LCN2	22.588	3.6323	2.5846	3.6055	3.451	4.4399	3.8869
P80297	MT1X	6.068	-1.6748	-4.0669	-2.7862	-1.8124	-2.7565	-0.5621
P80303	NUCB2	50.223	4.0898	4.8731	4.8254	4.4626	4.1538	4.4628
P80511	S100A12	10.575	0.4716	-1.4469	-0.1812	-0.8289	-0.1402	-0.4129
P80723	BASP1	22.693	2.8798	0.0898	1.9182	0.8239	2.1086	2.0805
P80748	IGLV3-21	12.446	0.4131	0.2133	0.7292	1.844	0.9913	0.9815
P81605	DCD	11.284	-1.195	0.8799	0.2961	-1.0716	-1.5167	-1.0015
P83731	RPL24	17.779	-1.5458	-0.3279	-2.2604	-2.9602	-3.3466	-4.0485
P83881	RPL36A	12.441	-1.3346	-0.3231	-1.5181	-1.5985	-1.7438	-1.757
Q9UKY7	CDV3	27.335	-0.5881	-0.8855	-1.3738	-1.5498	-1.9816	-2.2384
P84077	ARF1	20.697	1.8946	2.1192	1.6832	1.223	1.2718	1.0997
P84085	ARF5	20.53	-3.8673	-4.0331	-3.8855	-5.2855	-4.6951	-5.2329
P84095	RHOG	21.309	-0.4091	-1.6033	-1.0479	-1.8655	-0.5041	-1.0989
P84098	RPL19	23.466	-0.7304	-0.6366	-1.2676	-2.3866	-1.3843	-3.0177
P98082	DAB2	82.448	-1.674	-0.0792	-1.9052	-1.7476	-1.7112	-1.3845
P98160	HSPG2	468.83	2.5315	2.0015	2.8622	2.9439	2.9184	2.9982
P98164	LRP2	521.958	2.5732	2.3156	2.5438	3.511	3.079	3.3917
Q00341	HDLBP	141.456	-3.6605	-2.0356	-3.6111	-4.1468	-5.0892	-4.8047
Q00577	PURA	34.911	-2.5311	-1.2514	-2.9009	-3.4648	-3.3348	-3.4746
Q00610	CLTC	191.615	-2.1706	-2.2493	-2.1439	-2.3582	-1.962	-2.2555
Q00688	FKBP3	25.177	-0.0797	0.3302	-0.2471	0.1187	0.2661	0.0906
Q00839	HNRNPU	90.584	1.2911	-1.1078	-0.0055	-0.7484	-0.4726	0.1611
Q01082	SPTBN1	274.609	-0.0128	-0.3061	-0.1883	-0.0257	0.3013	-0.0402
Q01105	SET	33.489	1.4455	-0.2248	0.9007	1.9453	1.2786	2.1079
Q01459	CTBS	43.76	2.3339	2.2571	2.8795	2.7053	2.8194	2.9665
Q01469	FABP5	15.164	1.6343	0.5154	1.4836	1.0182	0.8227	1.2656
Q01518	CAP1	51.901	3.2188	2.396	2.5988	2.2351	2.7951	2.6409
Q01814	ATP2B2	136.876	-5.2635	-3.8494	-3.9774	-5.1182	-4.9195	-4.6766
Q01995	TAGLN	22.611	-0.9523	-2.3259	-1.0302	-0.483	-0.2047	-0.5467
Q02083	NAAA	40.066	-0.5781	-0.9705	-0.5009	-1.267	-1.0702	-1.4867
Q02224	CENPE	316.415	0.291	-0.4419	0.2861	1.9689	0.7508	1.4884
Q02487	DSC2	99.962	2.5232	2.4949	2.7436	3.2669	2.5555	3.4495
Q02543	RPL18A	20.762	1.3642	2.5541	1.0643	0.9944	0.5259	0.4923
Q02742	GCNT1	49.799	-1.4716	-1.5786	-1.2542	-1.5527	-1.6875	-1.8218
Q02790	FKBP4	51.805	0.805	2.4054	1.0281	1.2321	1.0262	0.5305
Q02809	PLOD1	83.55	2.4607	2.8648	3.0675	2.7049	2.4727	2.7645
Q02817	MUC2	540.3	-2.0304	-2.2088	-1.7914	-1.2083	-1.0991	1.2096
Q02818	NUCB1	53.879	4.2335	4.3921	4.8777	4.4422	3.5723	4.217
Q02878	RPL6	32.728	0.9606	1.7736	0.4056	0.2364	0.0574	0.0494
Q02985	CFHR3	37.323	-1.5646	-2.165	-0.4963	-3.3651	-0.9212	-1.7946
Q03154	ACY1	45.885	-6.3449	-4.2297	-6.1646	-4.7875	-5.2952	-5.6141
Q03167	TGFBR3	93.499	1.2376	0.4458	1.8754	1.6899	1.2024	1.9986
Q03405	PLAUR	36.978	-0.1529	-1.0472	0.0474	-0.7927	0.3784	0.9389
P05155	SERPING1	55.154	2.8213	3.0853	3.1209	2.1543	1.8223	1.7337
Q04446	GBE1	80.474	-1.293	-1.8752	-1.8543	-1.7548	-1.3134	-1.4549
Q04609	FOLH1	84.331	0.0753	0.5191	0.2733	0.3534	0.1799	0.4659
Q04637	EIF4G1	175.491	-0.3157	-0.3097	-0.2391	-0.0053	0.9744	-0.4055
Q04828	AKR1C1	36.788	-0.4873	1.4738	-0.4698	-0.2547	-0.594	-0.6955
Q04917	YWHAH	28.219	1.0228	1.0952	0.6147	0.4785	0.7372	0.8349
Q06033	ITIH3	99.849	-0.7266	-0.8851	-0.4772	-0.8052	-0.1804	-0.6119
Q06210	GFPT1	78.806	1.013	2.9318	1.3075	1.2133	1.123	0.7448
Q06323	PSME1	28.723	2.4799	2.8535	2.0147	2.1767	1.7713	1.8912
Q06481	APLP2	86.956	1.3508	0.6101	1.4601	1.004	0.9234	1.1278
Q06830	PRDX1	22.11	3.2349	3.8292	3.2052	3.746	3.4016	3.3918
Q07020	RPL18	21.634	0.5331	0.9163	0.2128	0.4029	-0.0225	0.1242
Q07666	KHDRBS1	48.227	-1.4578	-2.8695	-1.9839	-2.7926	-1.7383	-1.2204
Q07960	ARHGAP1	50.436	0.9818	-0.0974	0.5544	0.2271	0.3496	0.3431
Q08209	PPP3CA	58.688	-0.2992	0.053	-0.4145	-0.4615	-0.2804	-0.3205
Q08257	CRYZ	35.207	-1.3054	-0.3909	-1.4156	-1.6485	-1.5465	-1.9434
Q08345	DDR1	101.128	1.3171	1.4444	1.7409	1.524	1.4778	2.06
Q08380	LGALS3BP	65.331	4.547	4.5192	4.8388	5.6633	4.7853	5.2216
Q08431	MFGE8	43.105	6.3312	5.9236	6.2018	5.8301	6.1168	5.885
Q08623	PUDP	25.249	-3.9189	-4.3373	-4.3973	-4.1922	-3.6621	-4.1872
Q08722	CD47	35.214	-0.5558	-0.6576	-0.4964	-0.8076	-0.5487	-0.9371
Q09666	AHNAK	629.101	0.7989	-1.0755	-0.215	-0.7582	0.3831	0.2225
Q0VD83	APOBR	115.634	-1.4713	-0.8353	-1.6024	-1.6267	-1.2566	-1.2971
Q10471	GALNT2	64.733	2.6663	2.2322	2.8914	2.6924	2.558	2.5677
Q10472	GALNT1	64.219	0.5849	0.5268	1.0284	0.7968	1.0648	1.1402
Q10567	AP1B1	104.637	-1.0169	-0.664	-0.9883	-1.454	-0.8013	-0.6596
Q10588	BST1	35.724	-5.1806	-5.5029	-4.4345	-4.1347	-2.9999	-4.1946
Q10589	BST2	19.769	-0.9727	-0.5522	-1.0139	-0.9829	-0.6067	-0.6087
Q10981	FUT2	39.017	-4.3469	-3.095	-3.4658	-4.4231	-4.69	-4.2942
Q12792	TWF1	40.283	-0.1193	0.9084	0.0548	0.1062	0.0091	0.3427
Q12797	ASPH	85.863	-0.5585	-0.8683	-0.3666	-1.0752	-0.4827	-1.072
Q12805	EFEMP1	54.641	1.5005	1.1955	2.5863	2.875	1.9631	2.5396
Q12841	FSTL1	34.986	3.6087	3.4097	4.1449	4.1055	3.548	3.8268
Q12907	LMAN2	40.229	-2.8364	-2.9101	-2.475	-2.4936	-1.0463	-2.1871
Q12913	PTPRJ	145.941	-0.745	-0.6118	-0.422	-0.5432	-0.3154	-0.4361
Q13045	FLII	144.751	-2.8252	-2.9402	-3.7942	-3.9655	-3.2354	-3.5491
Q13093	PLA2G7	50.077	-2.2867	-3.9692	-2.8884	-3.0677	-1.8993	-2.0727
Q13113	PDZK1IP1	12.227	-1.9363	-1.5231	-2.0232	-2.1143	-1.6616	-2.7179
Q13126	MTAP	31.236	-0.8504	-0.2281	-0.9021	-0.9404	-0.7274	-0.8884
Q13151	HNRNPA0	30.841	-0.6179	-2.2989	-1.5428	-2.4023	-2.2117	-2.311
Q13162	PRDX4	30.54	0.5822	1.1935	1.0219	0.9992	0.4263	0.5514
Q13183	SLC13A2	64.41	-4.5473	-4.0684	-3.9973	-4.54	-4.662	-5.089
Q13185	CBX3	20.811	1.8442	0.1352	1.0206	0.8224	1.1884	1.3341
Q13188	STK3	56.301	-2.5646	-1.6178	-2.7827	-2.5383	-3.0938	-3.3254
Q13200	PSMD2	100.2	0.6952	1.6328	0.4962	0.942	1.069	0.5514
Q13217	DNAJC3	57.58	2.3465	1.8	3.2673	1.527	2.4118	1.9158
Q13228	SELENBP1	52.391	4.1239	5.3175	4.2677	4.094	4.2478	4.0876
Q13232	NME3	19.015	0.4391	0.5727	0.9463	0.4894	0.1647	0.6033
Q13247	SRSF6	39.587	-3.825	-5.1074	-3.8861	-4.5492	-3.5502	-4.185
Q13275	SEMA3F	88.381	0.0505	-0.4081	0.4344	-0.7401	-0.9331	-1.1528
Q13277	STX3	33.155	2.2862	2.7431	2.4413	1.4006	1.8587	1.2166
Q13347	EIF3I	36.502	0.0863	1.1192	-0.2614	-0.3143	0.3224	-0.2785
Q13409	DYNC1I2	71.457	-1.0962	-0.2473	-1.3225	-1.7155	-1.1855	-1.5646
Q13410	BTN1A1	58.96	4.6675	5.2363	4.9448	4.2825	4.2077	4.0244
Q13443	ADAM9	90.556	-0.5821	-0.9766	-0.2656	-1.0838	-1.4589	-1.2815
Q13449	LSAMP	37.394	-2.777	-3.3724	-2.5218	-2.8106	-2.3556	-2.4703
Q13464	ROCK1	158.175	-2.6684	-3.1872	-3.3116	-4.405	-2.4257	-3.3942
Q13491	GPM6B	28.989	-2.6088	-2.6623	-2.2802	-3.0048	-2.324	-2.3551
Q13492	PICALM	70.755	-2.7273	-3.5968	-3.8517	-4.2773	-3.4531	-3.4532
Q13496	MTM1	69.932	-3.9541	-2.8089	-3.6969	-4.6106	-3.945	-5.0287
Q13510	ASAH1	44.66	1.4143	0.8745	1.3135	1.9833	2.4449	1.9888
Q13561	DCTN2	44.231	-0.7053	-0.0308	-1.0051	-1.072	-0.945	-1.3171
Q13576	IQGAP2	180.578	0.2523	-0.0352	-0.0411	0.242	-0.013	0.4297
Q13596	SNX1	59.07	-1.9898	-2.5104	-2.5514	-3.3964	-2.5591	-2.8024
Q13630	TSTA3	35.893	-0.218	1.529	0.4107	0.1199	-0.2884	-0.5161
Q13724	MOGS	91.918	-3.8701	-4.1467	-3.7123	-4.1608	-3.7405	-4.1171
P52564	MAP2K6	37.492	-1.7135	-1.373	-2.0728	-2.3361	-2.7464	-3.0854
Q13751	LAMB3	129.572	-5.1279	-5.5099	-5.3745	-4.5541	-4.3266	-5.1146
Q13753	LAMC2	130.976	-1.5135	-2.6256	-1.8632	-2.377	-2.0326	-2.1983
Q13765	NACA	23.384	0.7125	1.3	0.5787	0.3956	0.3924	0.1255
Q13813	SPTAN1	284.539	0.0778	-0.3594	-0.1301	-0.3952	0.6028	0.1547
Q14019	COTL1	15.945	2.2518	-0.0622	1.1518	0.4857	1.9009	1.9179
Q14103	HNRNPD	38.434	2.5359	0.2409	1.4187	1.1301	0.7037	0.5875
Q14118	DAG1	97.441	3.1503	3.1308	3.4811	4.1648	2.3863	3.7369
Q14126	DSG2	122.294	-1.4306	-1.5063	-1.1043	-0.5154	-0.5384	-0.6471
Q14152	EIF3A	166.569	0.1349	0.9693	-0.2209	0.0969	-0.0918	-0.5245
Q14160	SCRIB	174.885	-1.4502	-0.8869	-1.1059	-2.5102	-0.6409	-1.1664
Q14165	MLEC	32.234	-1.7569	-1.9808	-1.4566	-2.3221	-1.8445	-1.5737
Q14195	DPYSL3	61.963	1.8343	3.5579	2.2456	2.3157	1.872	1.5915
Q14203	DCTN1	141.695	0.429	1.1668	0.4308	0.1861	1.2394	0.31
Q14204	DYNC1H1	532.408	2.2146	3.3972	2.514	2.3151	2.4864	2.2545
Q14210	LY6D	13.286	-2.8099	-0.9078	-2.3341	-2.7219	-2.7109	-3.63
Q14240	EIF4A2	46.402	-1.4138	-1.2558	-1.6987	-0.8582	-1.4766	-1.5911
Q14344	GNA13	44.05	-1.0526	-0.5298	-1.02	-1.0344	-0.8558	-1.1595
Q14376	GALE	38.282	-0.7198	0.5212	-0.4859	-0.6038	-0.863	-1.0484
Q14393	GAS6	74.925	-3.7792	-3.3684	-3.5533	-2.9836	-3.4501	-3.3146
Q14409	GK3P	60.598	-3.1172	-2.6706	-3.458	-3.8213	-3.6341	-3.7691
Q14435	GALNT3	72.61	-0.9034	-0.7848	-0.4179	-0.8616	-0.7069	-0.2615
Q14508	WFDC2	12.993	0.7841	0.8714	0.9786	1.7696	2.8126	1.551
Q14512	FGFBP1	26.264	-0.1901	-0.0921	0.2283	0.3756	0.8307	0.3887
Q9UBX1	CTSF	53.366	-0.8722	-0.7338	-0.2955	-0.9671	-1.938	-1.5951
Q14520	HABP2	62.672	-0.3576	-0.8714	-0.6665	-0.5146	-0.3697	-0.2335
Q14624	ITIH4	103.357	3.385	3.2478	3.4246	3.2846	3.4066	3.4888
Q14677	CLINT1	68.259	-1.2607	-1.5367	-1.3955	-2.2608	-1.8462	-2.4005
Q14683	SMC1A	143.233	-0.5557	-1.2212	-0.2726	1.1573	0.2237	0.1917
Q14697	GANAB	106.874	2.9901	3.246	3.5044	2.5311	2.5538	2.7464
Q14703	MBTPS1	117.749	-0.0303	0.1212	0.0902	-0.4531	-0.2956	-0.375
Q14764	MVP	99.327	-0.9723	-1.0255	-1.2336	-1.2299	-1.2155	-1.4139
Q14766	LTBP1	186.796	1.3004	0.4518	1.1759	0.1652	0.4529	0.5672
Q14847	LASP1	29.717	1.4376	1.5389	0.8084	0.0823	-0.176	0.0541
Q14914	PTGR1	35.87	-0.9644	-0.9795	-1.3842	-2.2669	-1.3428	-2.7932
Q14956	GPNMB	63.923	-0.5476	-1.6665	-1.3192	0.1588	-0.6715	-0.1226
Q14974	KPNB1	97.17	0.2952	0.5854	-0.0918	-0.2773	0.0908	-0.0396
Q14980	NUMA1	238.26	-1.6141	-1.593	-0.7633	-2.1359	-1.3797	-1.1047
Q14CN2	CLCA4	101.283	0.2176	1.2901	0.9995	1.881	1.0378	1.3171
Q15008	PSMD6	45.531	-2.2529	-1.3343	-2.4388	-2.6818	-0.8041	-1.7887
Q15046	KARS1	68.048	-1.2219	-0.2936	-1.5776	-1.4049	-0.8881	-1.7505
Q15084	PDIA6	48.121	-0.0815	0.2175	-0.0651	-0.3438	0.1731	-0.3341
Q15121	PEA15	15.04	-2.7344	-2.3009	-3.3648	-3.6498	-2.2313	-2.566
Q15154	PCM1	228.544	-2.7519	-0.9771	-2.6419	-1.329	-0.3399	-2.4649
Q15181	PPA1	32.66	1.1593	2.7261	0.9816	0.5401	0.5264	-0.1675
Q15198	PDGFRL	41.861	-0.9692	-1.8847	-0.152	-1.9942	-1.9043	-1.5142
Q15233	NONO	54.232	-3.3627	-4.6928	-3.8699	-4.0603	-3.6339	-3.8661
Q15262	PTPRK	162.102	-0.6087	-1.2843	-0.8793	-0.6279	-0.835	-0.4541
Q15286	RAB35	23.025	1.735	1.7445	1.8201	1.2327	1.9902	1.3452
Q15293	RCN1	38.89	1.6715	1.6776	2.0843	1.6625	1.9516	1.9024
Q15365	PCBP1	37.498	0.705	0.9471	0.3122	0.0068	-0.3807	-0.2486
Q15366	PCBP2	38.58	-1.9421	-1.1846	-2.2387	-2.779	-2.4452	-2.6352
Q15370	ELOB	13.133	-1.4166	-0.8608	-1.7537	-1.6016	-1.1958	-1.6573
Q15375	EPHA7	112.097	-0.7489	-0.7468	-0.6346	-1.017	-0.353	-0.5686
Q15382	RHEB	20.497	-1.3145	-1.3736	-1.4085	-2.087	-1.7795	-2.354
Q15404	RSU1	31.54	0.6052	0.2558	0.193	0.1984	0.5788	0.6148
Q15435	PPP1R7	41.564	0.141	1.2662	0.0129	-0.299	0.0388	-0.3964
Q15437	SEC23B	86.479	-4.1831	-2.7059	-3.9451	-4.4218	-3.961	-4.1762
Q15485	FCN2	34.001	-0.627	-0.6151	-0.0704	-0.4353	-0.3271	0.2196
Q15582	TGFBI	74.681	0.3506	-0.0657	0.6968	1.4935	0.7496	1.4337
Q15599	SLC9A3R2	37.414	-1.3477	-1.1574	-1.2518	-0.0638	-1.2064	-1.1254
Q15631	TSN	26.183	0.6827	1.6988	0.6885	-0.2969	0.3471	-0.2015
Q15691	MAPRE1	29.999	0.0732	-0.611	-0.6983	-1.0128	-0.7469	-0.5167
Q15758	SLC1A5	56.598	-1.6452	-0.652	-1.1498	-1.432	-0.87	-1.7188
Q15761	NPY5R	50.727	-1.8299	-1.6775	-1.6573	-2.1992	-1.7175	-2.2746
Q15782	CHI3L2	43.501	0.7983	-0.3266	1.4676	1.1911	1.2517	1.5577
Q15819	UBE2V2	16.363	-0.3947	-0.2902	-0.5532	-0.1595	-1.0761	-0.6312
Q15828	CST6	16.511	-0.5897	-1.1114	-0.5549	-0.9381	-0.9061	-0.7951
Q15833	STXBP2	66.453	1.4841	2.1189	1.6967	1.5064	1.5628	1.378
Q15843	NEDD8	9.072	-0.6237	-0.3894	-1.1478	-1.359	-0.7741	-1.1777
Q15904	ATP6AP1	52.026	-2.4341	-2.2323	-1.9107	-2.5177	-2.4539	-2.5846
Q16181	SEPTIN7	50.68	-0.4241	-0.2175	-0.7164	-1.2622	-1.0896	-1.3437
Q16348	SLC15A2	81.783	-1.0318	-0.6528	-0.6998	-0.6345	0.5973	-0.588
Q16531	DDB1	126.968	-3.2082	-2.6181	-3.734	-3.8264	-2.8005	-3.5313
Q16543	CDC37	44.468	-0.5015	0.03	-1.0611	-1.1133	-0.6293	-1.6382
Q16555	DPYSL2	62.294	1.3545	2.4539	1.5698	1.4071	1.6184	1.2261
P02656	APOC3	10.852	-0.7916	-0.5546	-0.3285	-0.6805	-1.7727	-1.5166
Q16620	NTRK2	91.999	0.4402	0.7282	0.6964	1.3782	0.7808	1.338
Q16625	OCLN	59.144	0.588	-0.723	0.7977	-1.2692	-2.0955	-2.1704
Q16644	MAPKAPK3	42.987	-1.1098	-0.3172	-1.1578	2.7147	-0.4545	-0.371
Q16651	PRSS8	36.431	0.3434	0.575	0.8204	0.7549	0.4231	0.9603
Q16658	FSCN1	54.53	0.5583	0.5847	0.874	0.2334	1.0208	0.6058
Q16674	MIA	14.509	-1.7515	-2.9636	-0.866	-3.8882	-3.6033	-3.7394
Q16706	MAN2A1	131.141	1.3453	1.2377	1.4972	2.0676	1.3532	1.8406
Q16769	QPCT	40.877	-2.271	-2.0684	-2.2738	-1.2029	-1.7215	-1.3093
Q16778	HIST2H2BE	13.92	1.8273	0.1451	0.6983	0.4171	0.6211	0.9699
Q16787	LAMA3	366.649	-1.3293	-2.0873	-1.1143	-1.054	-1.3373	-0.5921
Q16821	PPP1R3A	125.767	-4.2696	-2.5088	-3.7968	-4.5163	-2.9453	-4.4565
Q16851	UGP2	56.94	4.1106	5.8348	4.1196	4.1816	4.2721	3.7479
Q16881	TXNRD1	70.906	-1.6299	-2.4731	-2.9644	-2.5962	-2.1794	-2.3461
Q24JP5	TMEM132A	110.11	1.3619	0.904	1.3334	1.4399	0.9891	1.2793
Q2I0M4	LRRC26	34.857	-2.2093	-1.9363	-1.9124	-2.1751	-2.4456	-1.7957
Q2M1P5	KIF7	150.587	-2.0785	-2.1277	-0.8224	-0.3868	-0.3261	-1.5542
Q2TB10	ZNF800	75.236	-1.7104	-2.6478	-1.3244	-0.5467	-1.0851	2.1137
Q2VIQ3	KIF4B	140.035	1.6315	2.2445	2.2094	0.7261	1.69	1.7154
Q30154	HLA-DRB5	30.056	0.6582	-0.3263	-0.0172	-0.7436	0.9692	0.4925
Q32MZ4	LRRFIP1	89.253	-3.0099	-3.4763	-3.0152	-2.7123	-2.7849	-2.8257
Q32P28	P3H1	83.394	-3.8416	-3.7007	-3.5721	-3.4699	-4.1127	-3.4217
Q3LXA3	TKFC	58.947	-0.9163	-0.3933	-1.1078	-1.7156	-1.1078	-1.5233
Q4KMP7	TBC1D10B	87.199	-4.3409	-4.865	-4.415	-4.0563	-4.1565	-3.6204
Q4VNC1	ATP13A4	133.987	1.8775	1.7866	2.1951	1.739	1.8253	1.9059
Q53TN4	CYBRD1	31.641	-1.2701	-1.0456	-0.5579	-1.8042	-0.7889	-1.7479
Q5GFL6	VWA2	82.012	-2.2096	-3.6281	-2.8895	-2.6789	-2.7688	-2.5548
Q5H9S7	DCAF17	58.778	-3.0822	-3.2463	-1.5595	-2.1964	-2.5808	-2.6871
Q5JRA6	MIA3	213.702	-6.0795	-5.5442	-5.0552	-6.31	-5.161	-5.4272
Q5KU26	COLEC12	81.515	-3.1256	-3.8184	-3.1753	-4.0256	-3.4091	-0.0076
Q5MIZ7	PPP4R3B	97.458	1.9564	-0.4392	1.6699	2.4301	3.5792	3.3386
Q5R3I4	TTC38	52.787	-4.2027	-3.7656	-3.5508	-4.4554	-3.6977	-4.3574
Q5SZK8	FREM2	351.157	-1.0824	-1.1654	-0.6093	0.2331	-0.9019	-0.3834
Q5T0W9	FAM83B	114.799	-1.2899	-2.9799	-1.4323	-0.834	-0.5233	-2.5011
Q5TA50	CPTP	24.365	-4.5593	-4.1086	-4.3718	-3.8414	-4.1376	-4.6455
Q5VSY0	GKAP1	42.078	-2.3377	-1.4304	-1.298	-2.1966	-1.2406	-2.0182
Q5VW32	BROX	46.476	1.2736	1.3432	1.6302	1.7308	1.2994	1.6532
Q5VXH5	PRAMEF7	53.627	-3.1766	-3.258	-2.0118	0.8831	-1.6114	-2.3508
Q66K79	CPZ	73.655	1.4905	-0.8158	1.2844	0.5819	2.2638	1.8519
Q68CK6	ACSM2B	64.271	-2.9068	-2.8972	-2.6648	0.5027	-2.3245	-2.2513
Q6EMK4	VASN	71.713	-3.6746	-3.5688	-3.3714	-3.676	-2.9938	-3.6579
Q6IBS0	TWF2	39.548	0.7279	0.6663	0.197	0.9058	0.4013	0.4985
Q6MZZ7	CAPN13	76.696	-5.9284	-5.1169	-5.1101	-0.7639	-3.5251	-4.3447
Q6NVY1	HIBCH	43.482	-2.2607	-1.059	-2.1598	-1.8545	-1.5275	-1.7946
Q6P179	ERAP2	110.462	0.2154	-0.0312	-0.1939	0.5527	-0.4168	0.8383
Q6P4A8	PLBD1	63.255	1.0616	-0.1492	0.7178	1.0242	2.3491	1.5187
Q6PCB0	VWA1	46.804	2.9119	2.8908	2.9667	3.0566	2.8067	3.2376
Q6PI73	LILRA6	52.399	-3.8616	-4.7838	-3.5595	-3.6756	-2.8532	-3.6379
Q6Q788	APOA5	41.213	-1.5073	-0.5959	0.4022	-0.4168	-0.5234	-0.4703
Q6UW32	IGFL1	12.363	-4.5627	-4.5807	-4.586	-4.9128	-2.3996	-4.4179
Q6UWU2	GLB1L	74.158	-1.4206	-1.3252	-0.9137	-1.2591	-1.842	-1.5238
Q6UWW8	CES3	62.282	0.6364	1.5844	1.3804	0.6973	0.6725	1.2372
Q6UX06	OLFM4	57.28	5.6868	3.9514	5.0761	4.5778	5.3199	4.7503
Q6UX71	PLXDC2	59.583	-4.0776	-4.1672	-4.0024	-1.7461	-2.4609	-2.9794
Q6UX72	B3GNT9	43.751	-2.1356	-2.1943	-1.7161	-2.2615	-2.1276	-1.8914
Q6UX73	C16orf89	45.391	1.4805	1.9947	2.0325	1.6755	1.1892	1.6127
Q6UXB2	CXCL17	13.819	-0.2976	-1.239	0.0759	-0.5344	0.0891	-0.3058
Q6UXH1	CRELD2	38.192	-5.2032	-4.5636	-4.9893	-5.3025	-5.314	-5.0965
Q6UXI9	NPNT	61.907	0.1169	0.9441	0.798	0.2656	0.1376	0.315
Q6UXY8	TMC5	114.797	0.9282	1.1208	1.1081	0.6841	0.9384	0.8874
P49591	SARS1	58.777	1.0919	1.7293	0.7606	0.8769	-0.0907	0.0744
Q6W4X9	MUC6	257.051	-0.0591	-0.8445	0.3836	0.3735	0.0714	2.0387
Q6WBX8	RAD9B	47.832	-1.6845	-3.5726	-1.5122	-5.2366	-4.8632	-5.6524
Q6WN34	CHRDL2	47.495	3.8411	4.3244	4.5008	3.989	3.7082	3.7767
Q6WRI0	IGSF10	290.838	-4.8192	-5.6959	-4.6998	-4.1193	-4.436	-4.7166
Q6X4U4	SOSTDC1	23.307	-0.1017	-0.3628	0.7245	1.0219	-0.3261	0.497
Q6XQN6	NAPRT	57.578	-0.2131	0.0796	-0.6322	0.6876	0.7981	0.9673
Q6Y7W6	GIGYF2	150.07	-5.5892	-5.3195	-5.1656	-5.4372	-5.2954	-5.1756
Q6ZMP0	THSD4	112.45	-2.4334	-2.7488	-1.0104	-2.2717	-1.9848	-2.4373
Q6ZUX7	LHFPL2	24.486	-2.3512	-2.2553	-2.0293	-2.25	-1.9414	-2.2816
Q71DI3	HIST2H3A	15.388	-1.6437	-3.7202	-2.8843	-3.2166	-2.7742	-2.3689
Q71UI9	H2AFV	13.509	-0.6193	-2.773	-1.4071	-2.6478	-0.6273	-0.7825
Q71UM5	RPS27L	9.477	0.9634	2.0628	0.8621	0.3012	-0.435	-0.3586
Q7KZF4	SND1	101.997	0.6298	1.7027	0.4461	0.0293	0.6307	0.5837
Q7L576	CYFIP1	145.182	-0.0478	0.5807	-0.0765	-0.4247	0.299	-0.153
Q7LBR1	CHMP1B	22.109	-0.1341	-0.2319	0.4892	-0.2019	-0.1103	0.0078
Q7RTV2	GSTA5	25.722	-2.7241	-2.1727	-3.1292	-2.456	-3.3146	-3.7114
Q7Z3E2	CCDC186	103.687	-1.4071	-1.9397	-1.6551	-0.9114	-1.121	-1.6876
Q7Z404	TMC4	79.208	1.0531	1.3485	1.2976	1.0573	1.2306	1.0178
Q7Z4W1	DCXR	25.913	-3.6803	-1.6298	-3.3457	-3.4264	-2.126	-4.0927
Q7Z591	AKNA	155.139	0.2408	-0.916	0.2081	1.6202	0.5035	1.059
Q7Z5P9	MUC19	805.253	1.7872	1.5256	2.0244	0.9045	2.2365	2.0456
Q7Z6Z7	HUWE1	481.891	-0.7322	-0.805	-0.8711	0.5474	-0.3773	0.225
Q7Z7D3	VTCN1	30.878	1.0681	1.1345	1.2518	-0.3749	-0.3822	-0.6016
Q7Z7M0	MEGF8	303.1	-0.1345	-0.8193	-0.1505	0.0978	-0.0308	0.417
Q86SF2	GALNT7	75.389	0.6463	0.4491	0.6267	0.8301	0.7466	1.4599
Q86SQ4	ADGRG6	136.695	2.2601	2.1768	2.5023	3.1434	2.4588	3.1188
Q86SR1	GALNT10	68.992	-1.377	-2.1868	-0.9886	-1.5377	-0.8222	-1.1396
Q86TD4	SRL	100.788	-0.619	-0.2361	-0.752	0.8614	-0.0264	0.6625
Q86UD1	OAF	30.688	0.7365	0.7222	0.9191	1.346	0.3588	0.8387
Q86UN3	RTN4RL2	46.106	-6.3	-6.493	-5.7432	-4.8486	-5.7134	-4.9838
Q86UX2	ITIH5	104.576	-1.1986	-0.7467	-0.4505	2.3919	-0.0422	1.1944
Q86UX7	FERMT3	75.953	1.8724	0.4974	1.3509	0.9599	1.1365	0.8767
Q86V21	AACS	75.144	-1.8193	0.3366	-1.7465	-1.4062	-0.9577	-1.3774
Q86V81	ALYREF	26.888	-3.9126	-5.2967	-3.9557	-3.9237	-3.9006	-3.8112
Q86VB7	CD163	125.451	0.7874	-0.4622	0.0275	0.3967	0.5588	1.2286
Q86VE9	SERINC5	47.009	-0.2794	-0.1107	0.2234	0.0511	0.1427	0.4569
Q86VN1	VPS36	43.817	-0.3817	-0.0883	-0.1357	-0.0669	-0.0218	-0.2672
Q13438	OS9	75.562	1.141	1.7118	1.5206	1.2868	0.1844	0.2251
O43768	ENSA	13.389	-1.1996	-0.6055	-1.814	-1.8431	-2.6214	-2.6723
Q86X52	CHSY1	91.784	-4.3961	-4.4848	-3.9053	-3.4572	-4.8043	-3.913
Q86Y38	XYLT1	107.569	1.9619	1.999	2.3564	1.9957	2.3014	2.1879
Q86YW9	MED12L	240.12	0.5051	0.2651	0.6413	0.7115	1.865	0.3499
Q8IV08	PLD3	54.705	0.06	-0.1191	0.2902	1.1566	0.2625	0.6338
Q8IWA5	SLC44A2	80.124	-0.9899	-0.9089	-0.4797	-0.9427	-0.2381	-0.5339
Q8IWU5	SULF2	100.455	2.4325	2.0135	2.5465	1.7882	1.5416	1.4982
Q8IXL6	FAM20C	66.234	-2.5786	-2.2321	-2.1553	-2.196	-2.5465	-2.3374
Q8IY33	MICALL2	97.502	0.6097	0.2044	1.9096	3.1155	0.428	1.3621
Q8IYT4	KATNAL2	61.253	-3.2058	-2.9007	-3.1842	-2.8413	-3.3702	-2.9164
Q8IZ52	CHPF	85.467	-1.6113	-1.7976	-0.9491	-1.5505	-2.2621	-2.0053
Q8IZJ3	CPAMD8	206.702	-0.4681	-0.6127	-0.0994	0.0909	-0.4246	0.2251
Q8IZP0	ABI1	55.081	-0.6749	-0.6453	-1.0357	-0.307	-0.8238	-1.5306
Q8IZP2	ST13P4	27.407	2.8081	3.6741	2.3923	2.1708	2.3728	1.9882
Q8N1G0	ZNF687	129.529	-3.6468	-2.7272	-2.4772	-3.6774	-2.4535	-4.3393
Q8N1G4	LRRC47	63.473	-2.5908	-1.9564	-2.4833	-2.6127	-2.6368	-3.2801
Q8N271	PROM2	91.883	2.5531	2.7467	2.2085	2.8896	2.6326	2.5825
Q8N307	MUC20	71.982	-1.3508	-1.1364	-0.9652	-1.6317	-1.5208	-1.665
Q8N335	GPD1L	38.419	-1.7473	-0.6896	-1.7158	-1.944	-1.2018	-2.2503
Q8N387	MUC15	36.294	-2.3742	-1.9275	-1.9257	-3.5015	-3.2553	-2.9022
Q8N392	ARHGAP18	74.977	-0.7243	0.5626	-0.7216	-0.9549	-0.9191	-1.4311
Q8N3C7	CLIP4	76.317	0.3799	-0.7641	-0.0192	1.2862	-0.4029	1.0578
Q8N3R9	MPP5	77.294	-1.5301	-0.5684	-1.2866	-1.6074	-1.6627	-2.0846
Q8N428	GALNT16	63.074	0.1474	-0.9273	1.1058	-0.4021	-0.6827	-0.7433
Q8N443	RIBC1	44.015	-0.263	-0.3235	-0.098	1.7754	0.5107	0.864
Q8N474	SFRP1	35.386	2.0428	1.4019	2.05	2.8013	2.3562	2.6425
Q8N4A0	GALNT4	66.666	0.4823	-0.3048	0.9834	0.1975	-0.6218	0.7
Q8N584	TTC39C	65.87	-3.4014	-2.8749	-2.8266	-4.4101	-3.6143	-4.454
Q8N5I2	ARRDC1	45.981	-1.6745	-2.0231	-1.5204	-0.6943	-1.5527	-1.2089
Q8N5J2	MINDY1	51.778	-5.5051	-4.7296	-5.4156	-5.3299	-4.9603	-5.4229
Q8N6Q3	CD177	46.363	-2.7975	-3.8599	-2.9367	-3.2513	-0.6035	-2.4743
Q8N9B4	ANKRD42	43.052	-3.969	-4.51	-3.3179	-4.0396	-0.692	-3.517
Q8N9U0	TC2N	55.284	-0.8724	0.2584	-0.5712	2.0712	-0.2925	-0.4213
Q8NBJ4	GOLM1	45.333	3.0416	3.0471	3.6478	3.4607	3.047	3.5883
Q8NBJ7	SUMF2	33.843	-2.7765	-2.3311	-2.3884	-2.789	-2.6251	-3.1277
Q8NBK3	SUMF1	40.556	-2.5233	-2.3178	-2.1125	-1.6437	-2.3205	-2.1943
Q8NBS9	TXNDC5	47.629	0.7467	0.8634	1.1688	1.0819	0.8345	0.9902
Q8NC51	SERBP1	44.965	0.1381	0.4181	-0.8506	-1.0793	-1.3151	-1.4734
Q8NCH0	CHST14	42.997	-1.6016	-2.0247	-0.721	-2.0096	-1.5371	-1.5612
Q8NCW5	NAXE	31.675	-4.0025	-3.5645	-4.1536	-4.632	-4.2816	-4.5886
Q8NCX0	CCDC150	128.761	-3.2522	-2.5615	-3.0409	-2.7023	-3.0796	-2.9
Q8NDC0	MAPK1IP1L	24.269	-4.9704	-5.004	-4.9485	-6.2474	-5.6993	-5.5368
Q8NEG4	FAM83F	55.486	-3.0733	-2.1842	-2.9405	-3.3499	-3.1545	-3.6805
Q8NES3	LFNG	41.773	-0.8191	-1.1544	-1.4118	-1.9048	-0.9386	-1.5131
Q8NFL0	B3GNT7	45.987	-0.8289	-0.7166	-0.4737	-0.9276	-1.1289	-0.0053
Q8NFR7	CCDC148	71.076	-0.7703	-1.6805	-1.1621	0.4687	0.4611	-0.1075
Q8NG08	HELB	123.252	-0.538	-0.7106	-0.5905	0.8956	-1.4161	0.121
Q8NG11	TSPAN14	30.691	1.0293	1.4118	1.5155	1.4777	1.7358	1.8573
Q8NHP8	PLBD2	65.472	-2.4091	-1.0682	-1.7275	-0.9441	-0.6588	-1.0429
Q8NHW5	RPLP0P6	34.364	0.1815	1.1291	0.0581	-0.4546	-0.5991	-0.7487
Q8NI35	PATJ	196.368	-1.5253	-1.0528	-0.8931	-1.2171	-1.7222	-1.5281
Q8TB96	ITFG1	68.108	0.7695	0.762	1.103	0.8944	0.627	1.0902
Q8TBC4	UBA3	51.852	-4.1538	-3.1684	-4.1113	-4.1778	-3.5922	-3.7518
Q8TDW0	LRRC8C	92.45	-0.0878	-2.3619	-2.0281	-1.6389	-2.2173	-1.7118
Q8TEU7	RAPGEF6	179.423	-3.5796	-3.6415	-3.7385	-1.6301	-2.9075	-2.4763
Q8WTV0	SCARB1	60.878	-0.4469	0.2514	0.1426	-0.5333	-0.3825	-0.3983
Q8WU03	GLYATL2	34.277	-3.41	-3.8238	-2.8667	-2.1305	-3.2413	0.2553
Q8WUA8	TSKU	37.807	-1.5636	-1.6458	-0.7247	-1.5804	-1.1904	-1.3039
Q8WUD1	RAB2B	24.214	-3.6546	-3.2877	-3.4135	-3.4146	-3.4203	-3.436
Q8WUH6	TMEM263	11.748	-5.2385	-4.7657	-5.0117	-5.3838	-4.0295	-5.3026
Q8WUM4	PDCD6IP	96.023	3.0485	3.412	3.3121	3.2569	3.4028	3.1034
Q8WUN7	UBTD2	26.19	-0.5807	-0.3378	-0.4523	-0.9838	-0.419	-0.7673
Q8WVQ1	CANT1	44.84	3.5252	3.1149	3.7918	3.9618	3.8616	4.0616
Q8WVY7	UBLCP1	36.805	-3.4099	-3.0478	-3.8626	-3.3222	-3.2405	-3.6271
Q8WWF6	DNAJB3	16.559	-3.9565	-3.118	-3.6197	-3.5415	-3.2808	-3.4952
Q8WXI7	MUC16	1519.17	-1.6874	-1.867	-1.2561	-1.1015	-0.8711	-1.0813
Q92485	SMPDL3B	50.814	1.1932	1.5176	1.4588	1.7273	1.3182	1.3519
Q92499	DDX1	82.432	-2.2252	-2.2626	-2.9832	-2.7804	-2.7942	-2.2888
Q92520	FAM3C	24.68	2.5595	2.4218	3.0468	3.2835	3.177	3.2578
Q92598	HSPH1	96.865	-1.4756	-0.4231	-1.2979	-1.9107	-1.1227	-1.7855
Q92626	PXDN	165.275	-2.8644	-2.9463	-2.9862	-1.6389	-2.3017	-2.4236
Q92673	SORL1	248.426	-0.8369	-1.1217	-0.7051	-0.1087	-0.071	0.2261
Q92688	ANP32B	28.788	-1.5058	-2.7392	-2.1595	-2.2838	-1.7505	-2.2081
Q92734	TFG	43.448	-1.2231	-0.712	-1.4066	-0.5181	-0.622	0.0073
Q92743	HTRA1	51.287	-4.8613	-4.2133	-3.3411	-5.5217	-5.0053	-5.7103
Q92786	PROX1	83.203	0.7649	0.1026	0.7662	2.3969	1.4596	2.5912
Q92805	GOLGA1	88.184	-0.842	-0.7807	0.4554	-3.884	-3.4966	-5.2263
Q92820	GGH	35.964	3.1773	3.2802	3.5056	3.7299	3.6271	3.7392
Q92876	KLK6	26.856	1.988	1.8119	2.0119	1.6126	2.1749	1.9608
Q92882	OSTF1	23.787	-0.095	-0.6412	-0.444	-1.552	-1.441	-1.9751
Q92888	ARHGEF1	102.435	-0.7657	-1.6521	-1.3425	-2.1647	-1.0482	-1.4945
Q92896	GLG1	134.552	-0.5124	-0.5007	0.1139	-0.4694	0.3585	0.0022
Q92905	COPS5	37.579	-2.7332	-1.9686	-2.5557	-3.1175	-2.3723	-0.7518
Q92930	RAB8B	23.584	0.154	-0.3801	-0.2461	-0.4577	-0.6156	-0.4426
Q93091	RNASE6	17.196	0.5229	0.4113	0.9343	0.8406	0.3305	0.5918
Q969H8	MYDGF	18.795	0.5264	0.9001	0.3029	0.2914	0.5523	0.4397
Q969P0	IGSF8	65.034	-1.6235	-0.5274	-0.9426	-1.4972	-1.0285	-1.0488
Q969X1	TMBIM1	34.607	-1.7183	-1.4495	-1.4885	-1.9904	-1.2022	-1.4608
Q9Y285	FARSA	57.564	-0.6704	0.5491	-0.7665	-0.2603	-1.8505	-1.4918
Q96AG4	LRRC59	34.93	-0.9161	-0.3571	-1.0535	-1.3849	-0.3281	-0.9088
Q96BQ1	FAM3D	24.963	-3.1699	-2.9723	-2.3726	-2.3187	-2.5744	-2.458
Q96BQ5	CCDC127	30.834	-2.8312	-2.8778	-1.5708	0.6525	-2.7326	-2.2363
Q96BY6	DOCK10	249.531	-4.7362	-6.7225	-4.669	-6.2041	-1.9132	-7.3255
Q96C19	EFHD2	26.697	3.0418	1.8341	2.3542	2.1405	2.3025	2.2795
Q96CF2	CHMP4C	26.411	-3.6463	-3.0591	-2.8354	-3.4239	-2.8158	-3.6696
Q96CT7	CCDC124	25.835	-3.2623	-2.1811	-3.2981	-3.4581	-1.8782	-3.2556
Q96DA0	ZG16B	22.739	3.9076	3.2144	3.9082	3.7036	3.0866	3.9235
Q96DG6	CMBL	28.048	-2.3629	-1.449	-1.9898	-2.3958	-1.5144	-2.1007
Q96DR8	MUCL1	9.039	1.4048	0.7026	0.1403	0.3532	0.9771	0.9409
Q96EK6	GNPNAT1	20.749	-3.3476	-1.905	-3.5853	-3.4465	-2.7694	-3.6005
Q96F63	CCDC97	38.947	0.4314	-0.4966	0.141	1.2832	0.152	1.6389
Q96FE7	PIK3IP1	28.248	-1.1703	-1.4786	-1.0959	-1.7496	-1.4223	-0.2562
Q96FQ6	S100A16	11.801	-3.4643	-3.5918	-3.4162	-2.7439	-2.2386	-3.2096
Q96FW1	OTUB1	31.284	-1.0811	-0.8861	-1.7966	-2.5937	-1.5481	-2.578
Q96G03	PGM2	68.283	0.6133	-0.2908	-0.2577	-0.4643	0.0526	0.0802
Q96G28	CFAP36	39.447	-2.4294	-2.3558	-1.6195	-0.1017	-1.5522	-1.2729
Q96H20	SNF8	28.864	-3.2076	-2.9989	-2.9638	-2.6168	-2.8745	-2.9454
Q96HC4	PDLIM5	63.945	0.1362	0.448	0.3606	-0.509	-0.4685	-0.4747
Q96IJ6	GMPPA	46.291	-1.5769	-0.6127	-1.2369	-1.5484	-0.8402	-0.9038
Q96IY4	CPB2	48.424	0.9811	0.7417	0.7417	0.7663	0.4463	0.8957
Q96JB6	LOXL4	84.483	1.1053	0.7331	1.9591	1.1913	1.0128	0.8166
Q96K17	BTF3L4	17.271	-0.7906	-0.3781	-0.7876	-0.4339	-0.8605	-0.6814
Q96KP4	CNDP2	52.878	2.7817	4.2714	2.7401	2.9151	2.6357	2.3681
Q96LD4	TRIM47	69.532	-4.6358	-4.2603	-4.1733	-3.4551	-3.1237	-3.6059
Q96LJ7	DHRS1	33.909	-0.1356	0.3799	-0.3564	-0.7784	-0.4139	0.1118
Q96MK3	FAM20A	61.417	-2.023	-1.5639	-0.9848	-1.5971	-1.3855	-1.389
Q96NY7	CLIC6	73.012	-0.4088	0.6494	0.0419	-0.0362	-0.5285	-0.0661
Q96NY8	NECTIN4	55.454	-1.4223	-1.3781	-1.2129	-1.4549	-1.3541	-0.9185
Q96PD5	PGLYRP2	62.217	0.0142	0.3208	0.367	0.2785	0.4721	0.3873
Q96QH2	PRAM1	73.969	-0.5346	-2.1783	-1.2479	-1.2452	-1.5209	-0.4757
Q96QK1	VPS35	91.707	-1.158	-1.3601	-1.4696	-2.1812	-1.6822	-1.8224
Q96QR1	SCGB3A1	10.1	0.103	-0.948	0.7235	0.0851	0.2514	0.3045
Q96QR8	PURB	33.241	-4.0008	-2.7548	-3.8045	-3.9263	-4.1264	-4.8601
Q96RD9	FCRL5	106.437	-4.1501	-4.612	-3.6378	-4.4164	-4.8372	-4.2323
Q96RF0	SNX18	68.894	-0.6579	-0.8156	-0.5674	-0.1911	-0.0368	-0.3129
Q96RW7	HMCN1	613.39	-0.8036	-0.6307	-0.372	-0.5247	-0.3326	-0.2353
Q96S86	HAPLN3	40.894	3.076	3.102	3.6699	3.0706	3.0653	3.0417
Q96S96	PEBP4	25.733	-0.225	-0.6282	-0.257	-0.9385	-1.0069	-0.8449
Q96SA4	SERINC2	50.742	-2.1686	-2.318	-1.6458	-1.6733	-1.903	-1.9658
Q96TA1	NIBAN2	84.138	0.9387	1.8326	1.0043	0.6365	1.3215	0.7326
Q99102	MUC4	231.518	2.787	4.0177	3.331	3.3814	2.7795	2.6337
Q99426	TBCB	27.326	-1.4678	-2.2882	-1.8808	-2.2737	-2.3142	-2.373
Q99436	PSMB7	29.965	-0.2524	0.7837	-0.4094	-0.7359	0.3487	-0.3273
Q99439	CNN2	33.697	1.1959	0.4367	0.6172	0.3093	0.5433	0.5533
Q99447	PCYT2	43.835	-1.292	-0.0998	-1.4106	-0.6486	-0.942	-1.8346
Q99460	PSMD1	105.836	-1.412	-0.5442	-0.8575	-1.6319	-1.4614	-1.4853
Q99497	PARK7	19.891	1.4543	2.1023	1.2988	0.9489	1.4817	1.3318
Q99519	NEU1	45.467	-0.795	-0.3687	-0.5189	-0.3586	-0.6619	-0.5168
Q99523	SORT1	92.068	0.2823	0.218	0.5394	0.301	0.7144	0.5549
Q99536	VAT1	41.92	1.1736	1.2076	0.7801	0.9961	0.6912	0.9155
Q99538	LGMN	49.411	1.6943	1.762	2.2041	1.9354	2.3004	2.1379
Q99541	PLIN2	48.075	4.4508	4.9886	4.3626	4.2051	3.9303	3.8724
Q99574	SERPINI1	46.427	-1.6703	-1.8968	-1.2218	-1.5632	-1.225	-1.3874
Q99584	S100A13	11.471	-0.4809	0.501	-0.474	-0.55	0.0701	-1.1692
Q99598	TSNAX	33.112	0.5603	1.2077	0.1431	0.3858	0.5592	0.0322
Q99613	EIF3C	105.344	-0.1922	0.5357	-0.3744	0.3466	0.5987	-0.106
Q99650	OSMR	110.509	1.0855	0.5429	1.2563	1.2599	0.843	0.878
Q99653	CHP1	22.456	-0.5278	-1.2388	-0.3744	-0.7756	-0.3442	-0.9995
Q99674	CGREF1	33.456	0.4947	0.5803	0.5142	1.4315	0.0677	1.1953
Q99727	TIMP4	25.503	-1.8008	-2.9288	-2.249	-1.8889	-1.5734	-2.11
Q99729	HNRNPAB	36.225	-2.5997	-3.7834	-3.6727	-4.7096	-5.4537	-5.1979
Q99733	NAP1L4	42.823	-3.4827	-2.8234	-3.2947	-3.7496	-4.012	-4.1101
Q99784	OLFM1	55.343	-1.126	-1.6113	-1.2249	-0.4691	-0.8087	-0.5569
Q99808	SLC29A1	50.219	-5.888	-4.904	-5.9902	-5.5677	-5.3782	-5.6091
Q99816	TSG101	43.944	2.4589	2.8645	2.747	2.6555	2.6232	2.676
Q99828	CIB1	21.703	1.2669	1.6262	1.5243	1.1614	1.6328	1.3001
Q99832	CCT7	59.367	0.7631	1.3894	0.8027	0.795	0.6132	0.8711
Q99878	H2AC14	13.936	1.5519	-0.6928	-0.0032	-1.0089	-0.2354	0.4806
Q99880	H2BC13	13.952	3.6078	1.7713	2.8915	2.3304	3.3809	3.3698
Q99941	ATF6B	76.709	-0.8938	-0.3988	-0.1439	-0.464	-0.7712	-0.2765
Q99943	AGPAT1	31.717	-1.7049	-1.4233	-1.1541	-1.4274	-0.6199	-1.4128
Q9BQ13	KCTD14	29.591	-2.4488	-2.3067	-2.1855	-2.2321	-1.0103	-2.1647
Q9BQE3	TUBA1C	49.895	2.7022	2.5412	2.4742	1.7012	1.8715	1.5535
Q9BQI0	AIF1L	17.068	0.2682	1.4443	0.7711	0.827	0.8559	0.5397
Q9BR76	CORO1B	54.235	-3.7308	-1.8146	-3.4485	-4.0404	-3.9224	-4.2193
Q9BRA2	TXNDC17	13.941	-2.4407	-1.8883	-2.4841	-2.1883	-2.2753	-2.4539
Q9BRF8	CPPED1	35.548	1.4621	0.1663	0.5875	0.4947	0.5616	0.6586
Q9BRG1	VPS25	20.748	-1.2008	-1.0662	-1.0869	-1.4212	-1.2123	-1.0714
Q9BRK5	SDF4	41.807	3.2265	3.0883	3.6798	3.0032	2.3365	3.4599
Q9BRT3	MIEN1	12.403	-1.8139	-0.8165	-2.07	-2.9018	-2.2543	-2.783
Q9BS26	ERP44	46.971	0.1847	0.331	0.4489	0.1229	0.6264	0.5579
Q9BTY2	FUCA2	54.067	1.3646	1.8647	1.4082	1.8064	1.9846	1.8551
Q9BUP0	EFHD1	26.928	-0.2438	0.6923	-0.1196	-0.1672	0.1176	-0.1357
Q9BVG4	PBDC1	26.057	-3.6726	-2.1748	-4.0876	-4.6072	-4.106	-5.5301
Q9BWD1	ACAT2	41.351	-0.9871	-0.2239	-1.5496	-1.8558	-2.1427	-2.3519
Q9BWS9	CHID1	44.941	1.981	1.9349	2.2071	1.4226	1.2381	1.4555
Q9BXD5	NPL	35.163	-0.4137	-2.7414	-1.4472	0.3208	-1.9022	-0.9242
Q9BXJ1	C1QTNF1	31.743	-0.0777	-0.3749	0.5136	-0.0868	0.3493	-0.2398
Q9BY11	PACSIN1	50.966	-0.3573	0.5485	0.0713	-0.7115	-0.1591	-0.1926
Q9BY43	CHMP4A	25.098	1.0236	1.0658	1.1889	0.8707	0.8499	0.5858
Q9BY76	ANGPTL4	45.214	3.2474	2.976	4.2713	3.1206	2.4398	2.8554
Q9BYF1	ACE2	92.463	1.5203	0.6715	1.585	2.198	1.4876	1.7685
Q9BZF9	UACA	162.505	-1.1194	-2.6207	-1.5554	-0.5184	-0.2256	-0.2442
Q9BZH6	WDR11	136.685	-0.2304	-0.6603	0.2466	-0.5859	-0.8644	-0.7163
Q9BZQ8	NIBAN1	103.135	-1.4754	-2.3262	-1.8616	-2.009	-1.0319	-1.9665
Q9GZM7	TINAGL1	52.387	-0.0717	-0.6784	0.1724	0.0971	0.21	0.1862
Q9GZN4	PRSS22	33.732	-1.6636	-1.8316	-1.2874	-2.0651	-1.0039	-1.2121
Q9GZP0	PDGFD	42.848	-1.5363	-1.4106	-0.8597	-1.1553	-1.0731	-0.6629
Q9GZT6	CCDC90B	29.506	1.0411	0.6645	1.0226	1.4421	1.188	1.7708
Q9GZZ9	UBA5	44.863	-3.1829	-1.1231	-2.743	-2.7581	-3.0736	-3.0584
Q9H008	LHPP	29.165	0.4082	0.916	0.3905	0.862	0.7278	0.7166
Q9H098	FAM107B	15.558	0.8624	1.6795	0.6467	0.211	0.581	0.0586
Q9H0U4	RAB1B	22.171	2.3294	2.6263	2.2764	2.0312	1.9426	2.2762
P07498	CSN3	20.305	5.2044	5.9014	6.0731	4.8038	4.0814	4.036
Q9H190	SDCBP2	31.594	1.4591	1.1745	1.788	1.2239	1.5021	0.945
Q9H1C7	CYSTM1	10.631	-1.5162	-1.0705	-1.298	-1.4262	-1.0427	-0.9167
Q9H223	EHD4	61.175	2.373	2.4832	2.6873	2.3393	2.5634	2.3109
Q9H299	SH3BGRL3	10.438	2.3865	0.4287	0.8722	0.442	1.5366	1.5158
Q9H2G2	SLK	142.695	0.2241	0.2609	0.0403	0.0642	0.4308	-0.3351
Q9H2H8	PPIL3	18.155	-2.9852	-2.516	-2.9453	-3.2683	-2.8203	-3.1622
Q9H2K8	TAOK3	105.406	-0.5412	0.4468	-0.1507	-0.7144	-0.5263	-1.0625
Q9H336	CRISPLD1	56.888	-0.3547	-0.0994	0.7182	-0.3914	-0.2535	-0.3525
Q9H3G5	CPVL	54.164	-2.6348	-2.4416	-2.2397	-1.8963	-2.1589	-2.1493
Q9H3R1	NDST4	100.716	-2.6886	-3.1499	-1.6098	0.1759	-2.0151	-1.5671
Q9H3Z4	DNAJC5	22.149	-1.5746	-1.0885	-1.4665	-1.3423	-1.4483	-1.5776
Q9H444	CHMP4B	24.95	-1.0947	-0.6357	-0.7297	-1.0929	-0.3606	-0.9926
Q9H461	FZD8	73.3	-3.2187	-3.1054	-2.5299	-3.3661	-2.4551	-2.9998
Q9H4A4	RNPEP	72.596	1.6767	1.4451	1.5376	1.4863	2.0585	1.5612
Q9H4A5	GOLPH3L	32.767	-5.3503	-4.7052	-5.2322	-5.871	-4.3535	-4.5314
Q9H4F8	SMOC1	48.163	-0.224	-1.1219	-0.3134	-1.1966	-0.8861	-1.5986
Q9H4G4	GLIPR2	17.218	3.4383	3.6831	3.565	3.1952	3.5107	3.1651
Q9H4M9	EHD1	60.627	2.944	2.6007	3.0879	2.9915	2.9863	2.7284
Q9H5V8	CDCP1	92.932	-4.7537	-5.0403	-4.1552	-3.6292	-4.2286	-4.235
Q9H6S3	EPS8L2	80.621	-4.2548	-2.886	-3.7847	-4.1807	-3.147	-4.0923
Q9H6V9	LDAH	37.319	-0.8021	-0.6852	-0.358	-0.7427	-0.6136	-1.1186
Q9H6Y5	MAGIX	35.273	-4.1338	-4.4154	-4.3194	-0.5716	-2.8123	-3.2198
Q9H741	C12orf49	23.594	-2.8648	-2.8774	-2.6894	-3.0672	-2.2686	-2.8133
Q9H8H3	METTL7A	28.319	2.777	2.6639	2.6501	2.1474	2.124	1.7775
Q9H8S9	MOB1A	25.08	-1.7376	-2.2749	-2.02	-1.7803	-2.0565	-2.0715
Q9H993	ARMT1	51.172	-1.0834	-0.7126	-1.2737	-0.786	-1.3292	-1.2943
Q9H9H4	VPS37B	31.307	-1.083	-1.1314	-0.9214	-0.8722	-0.4788	-0.7193
Q9HA64	FN3KRP	34.412	-2.7322	-2.2696	-3.199	-2.9965	-3.1781	-3.501
Q9HAS3	SLC28A3	76.93	-3.7284	-3.3824	-3.6591	-4.3937	-3.222	-3.6267
Q9HAT2	SIAE	58.315	1.6937	1.7434	1.8602	2.1287	2.0485	2.2762
Q9HAV0	GNB4	37.567	1.9781	2.3351	2.2405	1.8074	2.1171	1.8741
Q9HB40	SCPEP1	50.831	1.9282	2.5391	2.2987	2.1189	1.5793	2.7641
Q9HB63	NTN4	70.071	1.3575	1.2	2.0965	1.1605	1.7264	1.2334
Q9HBR0	SLC38A10	119.762	0.272	-0.0732	0.6964	0.1794	0.3767	0.1007
Q9HC35	EML4	108.916	-2.0816	-1.7806	-1.7693	-2.1438	-1.8955	-1.6795
Q9HC38	GLOD4	34.793	1.8522	2.6047	1.6466	1.7008	1.9757	1.5828
Q9HC84	MUC5B	596.34	2.0827	2.1227	1.7677	1.8781	3.4627	1.9607
Q9HD42	CHMP1A	21.703	-1.2429	-0.9936	-1.0277	-1.7964	-1.1422	-1.7997
Q9NP72	RAB18	22.977	2.9663	3.5382	3.0258	2.7274	2.4604	2.1668
Q9NP79	VTA1	33.879	0.3112	0.2845	0.4551	0.3646	0.3376	0.3573
Q9NP80	PNPLA8	88.477	-1.6813	-3.848	-2.3903	-0.8967	-2.1039	-1.3011
Q9NP97	DYNLRB1	10.922	-4.1273	-2.6706	-4.5665	-4.8908	-4.6465	-4.777
Q9NPH3	IL1RAP	65.418	-2.7607	-3.3789	-2.6944	-3.5235	-2.3526	-2.9809
Q9NPR2	SEMA4B	92.766	-3.0424	-2.8491	-2.2369	-2.3567	-2.7063	-2.5992
Q9NQ40	SLC52A3	50.805	-6.6079	-6.2998	-5.2144	-5.249	-4.9837	-5.145
Q9NQ79	CRTAC1	71.421	-3.2161	-2.7522	-2.9582	-2.5011	-2.4252	-2.4723
Q9NQ84	GPRC5C	48.193	1.4492	1.5116	1.8312	1.7142	1.3493	1.7416
Q9NQ89	C12orf4	63.801	-0.5828	-1.4197	-0.6408	0.2833	-0.0889	0.2947
Q9NQE9	HINT3	20.361	-2.5326	-2.542	-2.3948	-1.76	-2.1433	-2.5535
Q9NQW7	XPNPEP1	69.918	-0.0952	0.3892	-0.2678	-0.3293	-0.1812	-0.4389
Q9NQX5	NPDC1	34.516	-0.1484	-0.3571	-0.081	0.6373	0.5175	0.641
Q9NQZ5	STARD7	43.113	-4.2036	-4.3548	-3.9199	-3.6449	-3.9935	-4.2483
Q9NR31	SAR1A	22.367	1.2813	2.1113	1.1457	0.9626	0.6074	0.4086
Q9NRA1	PDGFC	39.029	1.0283	0.3824	1.805	1.1691	1.1986	1.4616
Q9NRJ3	CCL28	14.28	0.0323	-0.9274	0.3448	-0.4558	-0.8378	-0.587
Q9NRN5	OLFML3	46.01	-0.6742	-1.4091	0.1006	0.1357	-0.8233	-1.1621
Q9NRV9	HEBP1	21.097	-0.8401	-0.1675	-0.7783	-0.5754	-0.8204	-0.7785
P28290	ITPRID2	138.386	-0.4524	-0.1591	0.4398	-0.5819	-2.0733	-1.4676
Q9NRX4	PHPT1	13.833	0.0672	0.4917	0.2563	-0.4837	-0.3951	-1.1618
Q9NS00	C1GALT1	42.203	-1.4917	-1.8409	-1.6953	-1.9036	-1.822	-1.3009
Q9NS15	LTBP3	139.359	-0.9206	-1.4198	-0.4943	-0.9403	-1.0165	-0.2136
Q9NS98	SEMA3G	86.701	-0.2609	-0.6578	0.131	-0.7265	-1.1308	-0.6466
Q9NSD9	FARSB	66.116	-0.2577	0.6294	-0.149	-0.7894	-0.5565	-0.9809
Q9NT62	ATG3	35.864	-1.9005	-2.2886	-2.317	-2.8335	-2.8853	-3.0476
Q9NTK5	OLA1	44.744	0.8556	1.7324	0.7672	0.4946	0.6046	0.0481
Q9NTX5	ECHDC1	33.698	-0.1963	0.1833	-0.21	-0.3337	-0.3963	-0.2347
Q9NUP9	LIN7C	21.834	-0.8041	-0.3881	-0.5314	-0.2957	-0.4023	-0.4556
Q9NUQ9	FAM49B	36.748	1.0534	-0.0824	0.4638	0.1196	0.9974	0.5734
Q9NV23	OLAH	29.931	-0.8527	0.9055	-0.731	0.1046	-0.6838	-0.7973
Q9NX76	CMTM6	20.419	-2.759	-2.0255	-2.3514	-2.6891	-2.6142	-2.8521
Q9NY33	DPP3	82.589	1.6995	2.1455	1.386	1.5517	1.4525	1.1502
Q9NYQ8	FAT2	479.317	3.5964	3.6804	3.8254	3.5666	3.3974	3.7314
Q9NYU2	UGGT1	177.19	-0.098	-0.0312	0.2902	-0.1619	-0.0035	0.1263
Q9NZ08	ERAP1	107.235	2.8135	2.5067	2.9517	3.4618	3.1643	3.1532
Q9NZ20	PLA2G3	57.167	-4.0114	-3.2986	-2.9945	-3.311	-3.08	-3.2528
Q9NZD2	GLTP	23.85	-2.7414	-2.6251	-3.1149	-2.4812	-1.9821	-2.9479
Q9NZH0	GPRC5B	44.795	0.3429	0.4064	0.807	0.9903	0.6423	1.2069
Q9NZK5	ADA2	58.934	-1.9584	-2.6072	-2.2007	-0.8187	-1.6562	-1.6388
Q9NZL9	MAT2B	37.552	-1.9575	-2.6987	-2.0296	-0.2296	-1.6668	-0.8876
Q9NZM1	MYOF	234.709	-0.6983	-0.807	-0.5772	-0.8389	-0.2188	-0.4536
Q9NZP8	C1RL	53.498	2.0517	1.7301	2.6029	2.0992	2.2376	2.6172
Q9NZV1	CRIM1	113.738	1.3147	0.4368	1.5085	1.6246	1.5511	1.704
Q9NZZ3	CHMP5	24.571	1.5978	1.3966	2.0623	1.1817	1.4231	1.4219
Q99985	SEMA3C	85.207	-3.936	-4.3535	-4.1037	-5.3554	-5.9073	-6.231
Q9P2E5	CHPF2	85.948	-1.64	-1.6884	-0.4378	-1.8645	-2.0775	-1.5321
Q9P2E9	RRBP1	152.456	2.4531	2.8839	2.0722	1.3913	2.3027	1.6727
Q9P2J5	LARS1	134.466	-1.4615	-0.3434	-1.6403	-1.3529	-1.0901	-1.7898
Q9P2K2	TXNDC16	93.572	0.8713	0.7411	1.1944	0.3818	0.3614	0.8618
Q9UBI6	GNG12	8.006	0.7895	1.3904	1.2203	0.7103	1.2698	0.6422
Q9UBQ0	VPS29	20.506	-1.3372	-1.2249	-1.627	-2.4922	-2.0209	-2.2583
Q9UBQ5	EIF3K	25.06	-0.5238	0.2363	-0.9291	-1.4197	-0.589	-1.383
Q9UBQ6	EXTL2	37.466	-4.3069	-4.4122	-3.9772	-3.8765	-4.1584	-3.8349
Q9UBR2	CTSZ	33.868	1.7023	1.0856	1.4277	1.8828	1.9908	2.4266
Q9UBS3	DNAJB9	25.518	-1.5891	-1.763	-0.9647	-1.43	-1.2593	-1.673
Q9UBS4	DNAJB11	40.514	-0.2977	-0.5474	0.1734	-0.2506	-0.1772	0.0049
Q9UBT6	POLK	98.809	-0.8357	-1.2351	-2.1144	-0.8162	-1.2093	0.1044
Q9UBV8	PEF1	30.381	-1.3625	-0.8178	-1.0314	-1.5041	-1.4534	-1.621
Q9P2X0	DPM3	10.094	-1.7732	-1.0381	-1.0542	-2.4831	-3.1639	-3.4601
Q9UBX7	KLK11	31.059	0.5898	0.4475	1.0046	1.3554	0.7708	1.3357
Q9UDW1	UQCR10	7.308	-1.259	-1.0127	-0.6367	-1.2097	-1.2592	-1.306
Q9UDY2	TJP2	133.958	0.0561	0.0579	0.5362	0.2236	0.3553	-0.339
Q9UGM5	FETUB	42.055	-1.4703	-1.7539	-1.3957	-1.538	-1.8517	-1.2879
Q9UHD0	IL19	20.452	-1.4945	-1.9162	-2.2888	-3.2384	-3.1682	-2.8632
Q9UHI8	ADAMTS1	105.358	0.6501	1.1321	0.8579	0.8023	1.1058	0.9169
Q9UHL4	DPP7	54.341	0.3777	0.6885	0.5446	1.1769	1.0501	1.2232
Q9UI30	TRMT112	14.199	-4.6197	-3.6093	-4.9855	-5.4629	-5.1111	-5.2146
Q9UIC8	LCMT1	38.379	-1.2863	-0.4115	-1.4231	-2.1947	-1.3279	-1.8569
Q9UJ68	MSRA	26.132	-0.0713	0.2518	-0.097	-0.6563	-0.1975	-0.4101
Q9UJ70	NAGK	37.376	-0.1102	-0.0184	-0.3181	0.779	-0.3419	-0.4456
Q9UJJ9	GNPTG	33.974	1.3403	0.2297	1.7434	0.7411	1.0835	1.2266
Q9UJU6	DBNL	48.207	-0.3331	-1.327	-1.3067	-2.2808	-1.492	-1.4731
Q9UK41	VPS28	25.425	-1.1361	-1.5827	-0.9549	-0.6272	-1.2218	-0.0596
Q9UKK3	PARP4	192.595	-2.035	-2.1919	-1.3597	-0.2038	-1.0133	2.2045
Q9UKK9	NUDT5	24.328	-2.7787	-2.3987	-3.1679	-3.0499	-2.4177	-3.1879
Q9UKM7	MAN1B1	79.58	0.8682	0.839	1.2337	0.9365	0.9091	1.1129
Q9UKS6	PACSIN3	48.487	-0.3677	0.2764	-0.2429	-0.0758	-0.0074	0.0531
Q9UL25	RAB21	24.348	-1.5993	-0.3071	-1.533	-2.1473	-1.1822	-1.8634
Q9UL46	PSME2	27.402	0.7897	1.4201	0.0892	-0.3907	0.4607	0.2119
Q9ULC4	MCTS1	20.555	-1.1512	-0.6217	-1.5309	-1.2431	-1.6873	-1.8321
Q9ULV4	CORO1C	53.249	-3.4411	-4.9215	-4.3354	-3.9591	-3.8803	-2.9854
Q9ULZ3	PYCARD	21.627	0.6654	-0.2946	-0.0819	-0.4856	0.2519	-0.1391
Q9UM07	PADI4	74.079	0.3666	-1.2775	-0.2717	-0.1112	-0.3372	-0.1642
Q8NI22	MCFD2	16.39	-0.478	-0.0173	1.287	-0.2663	-1.9542	-2.3464
Q9UM54	MYO6	149.691	-0.6425	-0.0797	-0.5798	-0.2344	-0.6301	-0.9405
Q9UMY4	SNX12	18.885	-3.9355	-3.7484	-4.1839	-5.2748	-5.405	-5.6075
Q9UN36	NDRG2	40.798	1.0299	2.0644	1.2915	1.4877	1.2196	1.325
Q9UN37	VPS4A	48.898	-1.4503	-1.153	-0.806	-1.1824	-1.4464	-0.9716
Q9UN70	PCDHGC3	101.077	0.646	0.7348	1.224	1.0899	1.0552	1.0568
Q9UN74	PCDHA4	102.293	-2.0196	-2.0696	-1.8899	-1.9683	-2.0294	-2.1105
Q9UN76	SLC6A14	72.153	0.7963	0.3354	1.503	0.2422	1.2626	0.8044
Q9UNF0	PACSIN2	55.739	0.5987	0.7516	0.2669	-0.1982	0.5646	0.0284
Q9UNM6	PSMD13	42.945	-3.0091	-1.8136	-3.4771	-3.7687	-2.473	-3.1299
Q9UNQ0	ABCG2	72.314	0.5458	1.2039	0.6479	0.6644	0.5192	0.2328
Q9UNW1	MINPP1	55.051	-1.1045	-0.6728	-0.8598	0.2274	-1.7227	0.029
Q9UNZ2	NSFL1C	40.573	-1.8004	-1.5151	-2.1513	-2.0805	-1.7344	-2.6742
Q9UP79	ADAMTS8	96.46	-2.6346	-4.4128	-1.6337	-3.2451	-4.3442	-3.456
Q9UPN9	TRIM33	122.533	-1.3107	-1.4798	-0.8094	0.3169	-0.5441	-0.192
Q9UPT6	MAPK8IP3	147.457	0.3789	0.3129	0.6346	-0.0341	-1.0289	0.2678
Q9UQ80	PA2G4	43.787	0.8072	1.2249	0.4427	0.7646	0.3769	0.2904
Q9UQB8	BAIAP2	60.868	0.5935	1.5423	0.7237	0.6107	0.8127	0.9067
Q9Y224	RTRAF	28.068	-2.1278	-1.612	-2.2709	-2.2287	-2.4921	-2.1348
Q9Y240	CLEC11A	35.695	1.5652	1.1056	2.7576	2.7594	1.8368	2.6624
Q9Y262	EIF3L	66.727	-0.3279	0.4437	-0.256	-0.6198	0.1493	-0.5569
Q9Y266	NUDC	38.243	-0.2464	0.8395	-0.4878	-0.7757	-0.5206	-0.9469
Q9Y275	TNFSF13B	31.223	-7.6479	-6.9522	-7.0977	-6.7708	-6.8551	-6.8973
Q9Y295	DRG1	40.542	-7.7733	-7.1103	-7.4231	-7.5872	-7.5426	-8.1446
Q9Y2A7	NCKAP1	128.79	-2.7671	-1.9245	-2.9175	-3.224	-2.5208	-2.909
Q9Y2A9	B3GNT3	42.534	-1.8824	-2.4177	-1.9091	-2.2041	-1.8265	-1.7574
Q9Y2B0	CNPY2	20.652	-0.9457	-0.5371	-1.2111	-1.2507	-1.3525	-1.2837
Q9Y2C3	B3GALT5	36.189	-2.5948	-2.5701	-2.5943	-3.8258	-3.8298	-4.2578
Q9Y2E5	MAN2B2	113.979	1.4169	2.0384	1.5108	1.7779	1.4943	1.3
Q9Y2J8	PADI2	75.564	0.1136	1.2544	0.185	-0.2203	0.337	-0.4472
Q9Y2K9	STXBP5L	131.887	-2.935	-2.3904	-2.3567	1.8697	-1.3732	-1.3685
Q9Y2S2	CRYL1	35.419	0.4861	1.3608	0.3346	0.4948	-0.0237	0.2991
Q9Y315	DERA	35.231	-1.3931	-0.6928	-1.2762	-1.3858	-1.4079	-1.3524
Q9Y337	KLK5	32.02	0.5392	-0.501	0.0865	0.1005	0.8668	0.3536
Q9Y376	CAB39	39.869	1.5278	1.874	1.3776	1.1334	1.3281	1.0904
Q9Y3B8	REXO2	26.833	-0.808	0.2368	-0.7869	-0.7164	-0.2961	-1.0341
Q9Y3F4	STRAP	38.438	-1.7733	-1.0617	-1.8841	-1.584	-1.5089	-1.8156
Q9Y3L5	RAP2C	20.745	-0.4885	-0.4617	-0.1804	-1.436	-0.1163	-0.638
Q9Y3R0	GRIP1	122.422	-1.5182	-2.3097	-1.2763	-0.6028	-1.4416	-0.912
Q9Y3S1	WNK2	242.676	-2.4315	-3.583	-2.5209	-2.395	-1.2129	-2.295
Q9Y3Z3	SAMHD1	72.201	-0.0818	-1.9272	-1.2899	-1.7739	-1.3903	-0.8693
Q9Y490	TLN1	269.767	3.4189	2.4626	2.7139	2.9048	3.2137	3.2682
Q9Y4K0	LOXL2	86.725	-0.4806	-1.5837	0.106	-0.4719	1.6731	-0.2248
Q9Y4L1	HYOU1	111.335	2.5427	2.7358	3.157	2.5922	2.4628	2.5066
Q9Y5G7	PCDHGA6	100.871	-6.4073	-7.0326	-5.9827	-5.3227	-5.879	-6.1711
Q9Y5P6	GMPPB	39.834	-0.7415	0.2777	-0.4197	-0.5064	-0.5393	-0.5635
Q9Y5X3	SNX5	46.816	-1.965	-1.9765	-2.2142	-0.4643	-2.4937	-2.5096
Q9Y5Y6	ST14	94.77	1.2944	1.3869	1.7845	1.8352	1.4841	1.7028
Q9Y5Z4	HEBP2	22.875	0.2798	0.2559	-0.0553	-0.6612	-0.2962	-0.5924
Q9Y624	F11R	32.583	-1.8563	-2.4338	-2.1266	-2.2181	-1.3029	-1.7828
Q9Y646	CPQ	51.888	0.413	0.8525	1.2076	1.0905	0.9525	1.3191
Q9Y696	CLIC4	28.772	0.4828	0.9413	0.5324	-0.1364	0.4785	-0.1263
Q9Y6B6	SAR1B	22.41	-2.687	-1.3532	-2.651	-2.8198	-2.647	-3.0787
O15072	ADAMTS3	135.603	-2.3539	-2.9513	-1.8439	-3.4264	-5.6345	-6.7091
Q9Y6E2	BZW2	48.162	-1.6848	-2.13	-2.2008	-2.7269	-1.604	-2.2129
Q9Y6R7	FCGBP	572.017	1.9346	2.2998	2.2155	3.7505	2.3527	3.4737
Q9Y6Y9	LY96	18.546	-2.1391	-2.4229	-1.6169	-3.9664	-2.2682	-2.7645
P80217	IFI35	31.546	-8.1309	-7.656	NA	-6.8586	-5.1906	-6.6678
Q9NZI8	IGF2BP1	63.481	-6.6328	-7.7436	-5.0116	NA	-0.7409	-5.9498
