# Supplementary material for: Omics study reveals abnormal alterations of breastmilk proteins and metabolites in puerperant women with COVID-19
Source: Signal Transduct Target Ther. 2020 Oct 23;5:247. doi: 10.1038/s41392-020-00362-w (PMC7581689; doi:10.1038/s41392-020-00362-w)
Supplement: Supplementary file 4 — Supplementary table S3 [file 41392_2020_362_MOESM4_ESM.xlsx]

## Sheet: Table S3
Table S3. Proteomic data of differentially expressed proteins
Accession	Gene	Mw(kDa)	Log2 FC	P value	P1	P2	P3	P4	H1	H2
P13861	PRKAR2A	45.518	-1.8836	0.0008026	-5.3176	-5.42	-5.5643	-5.7932	-3.8639	-3.4165
P27918	CFP	51.276	-1.8245	0.003003	-2.3476	-2.9244	-2.3548	-2.2116	-0.888	-0.3821
P49913	CAMP	19.301	-1.8163	0.03603	0.2553	0.4421	0.5001	-0.073	2.9987	1.1962
O94766	B3GAT3	37.122	-1.796	0.01809	-3.32	-3.3874	-3.4778	-3.9187	-1.0465	-2.4134
Q9NQ36	SCUBE2	109.957	-1.7834	0.01912	-2.0039	-2.8817	-2.1945	-1.7289	-0.8933	0.0557
P31025	LCN1	19.25	-1.7682	0.04244	-0.3107	0.0665	0.1781	0.5994	1.0327	2.7704
P19971	TYMP	49.955	-1.6984	0.02957	-2.8162	-3.8183	-3.6146	-2.5712	-1.897	-1.1163
Q9HD89	RETN	11.419	-1.6657	0.01159	0.1952	-0.6279	0.2736	0.4392	1.9356	1.5358
Q3KQV9	UAP1L1	57.03	-1.4543	0.001952	-3.578	-2.9891	-3.3325	-3.2692	-1.6952	-1.9805
Q6YHK3	CD109	161.689	-1.4354	0.008189	-2.602	-1.9164	-1.9652	-2.0663	-0.4166	-0.9875
P16070	CD44	81.538	-1.4253	0.009631	-0.8284	-1.5928	-0.972	-0.7166	0.5413	0.2543
Q8WV92	MITD1	29.314	-1.2805	0.009433	-0.6705	-0.9797	-0.4064	-0.8961	0.8593	0.2253
Q06828	FMOD	43.179	-1.2301	0.002363	-5.9211	-5.5627	-6.0031	-5.7429	-4.4097	-4.7449
O00602	FCN1	35.078	-1.2106	0.03361	0.1602	-0.2403	0.1873	0.0517	1.8244	0.6762
Q2M2E5	C5orf64	14.817	-1.2095	0.02932	-2.1983	-2.6061	-2.0813	-1.4447	-0.7939	-0.9524
P54753	EPHB3	110.33	-1.1703	0.009042	-2.0231	-1.8134	-1.5085	-1.4719	-0.2897	-0.7782
P15848	ARSB	59.687	-1.1455	0.01967	-2.9182	-3.5522	-3.2571	-2.6569	-2.0826	-1.8185
P22894	MMP8	53.412	-1.137	0.02166	-1.2108	-1.8603	-1.1496	-1.3513	0.0628	-0.5749
P24158	PRTN3	27.807	-1.1102	0.03388	1.6916	0.8127	1.6168	1.7199	2.782	2.3588
Q6P531	GGT6	50.509	-1.1062	0.003904	-5.7944	-6.3269	-5.8729	-5.8716	-4.8127	-4.9079
P05107	ITGB2	84.782	-1.1025	0.0439	-0.5756	-1.2978	-0.6306	-0.6051	0.7754	-0.125
Q15149	PLEC	531.791	-1.0731	0.003987	0.0242	-0.042	-0.0496	-0.0063	0.7635	1.3459
P54108	CRISP3	27.63	-1.0692	0.01882	0.9036	1.1151	1.3554	1.684	2.5356	2.1318
P11215	ITGAM	127.179	-1.0253	0.02893	-1.4715	-2.0329	-1.6293	-1.544	-0.2472	-1.041
P26640	VARS1	140.476	-1.0138	0.03586	-2.1257	-1.5708	-2.2135	-2.2392	-0.6566	-1.3905
P02545	LMNA	74.139	-1.0018	0.02984	1.113	0.5394	1.4672	1.2184	1.9677	2.2048
P13716	ALAD	36.295	-0.9493	0.008419	-3.6288	-3.0374	-3.1726	-3.2386	-2.2422	-2.3979
P35052	GPC1	61.68	-0.8828	0.04759	-0.9317	-1.2267	-0.314	-0.6865	0.2838	-0.0977
Q03591	CFHR1	37.651	-0.8536	0.02505	0.2724	0.405	0.7242	0.9651	1.5563	1.3342
Q9UBX5	FBLN5	50.18	-0.8337	0.00864	-0.5553	-0.1764	-0.5823	-0.5676	0.5137	0.213
Q16576	RBBP7	47.82	-0.8283	0.01442	-1.4313	-1.8486	-1.9178	-1.9375	-0.8075	-1.1035
P51572	BCAP31	27.992	-0.7698	0.02011	0.4603	0.454	0.7275	0.0614	1.2005	1.1907
P02462	COL4A1	160.611	-0.7643	0.0116	-1.2514	-1.0137	-1.1923	-0.7533	-0.3593	-0.2175
P13473	LAMP2	44.961	-0.7395	0.03677	-1.1943	-1.5797	-0.9895	-0.8553	-0.4761	-0.3544
P17050	NAGA	46.565	-0.7311	0.002864	-1.5947	-1.6713	-1.5922	-1.4041	-0.7154	-0.9535
O76061	STC2	33.249	-0.7303	0.01984	-1.8228	-1.7883	-1.5215	-1.2797	-0.9351	-0.8104
P20700	LMNB1	66.408	-0.7257	0.03786	1.1978	0.745	1.0681	0.524	1.7088	1.51
P34059	GALNS	58.026	-0.7008	0.01728	-0.6839	-0.7855	-0.6608	-0.3751	0.2715	-0.1226
Q9UM47	NOTCH3	243.631	-0.6959	0.03034	-4.1103	-3.7094	-3.9911	-3.6072	-2.9675	-3.3496
P43004	SLC1A2	62.104	-0.6915	0.02259	-2.1821	-2.6699	-2.1527	-2.2134	-1.5234	-1.7026
P50995	ANXA11	54.39	-0.6729	0.01414	0.019	-0.3988	-0.0196	-0.2731	0.6003	0.4093
Q96AE7	TTC17	129.558	-0.6714	0.01068	-3.3714	-3.5907	-3.5318	-3.1635	-2.6791	-2.8068
O60568	PLOD3	84.785	-0.6575	0.02405	2.2576	2.1179	2.6889	2.4496	3.0462	3.0258
P21333	FLNA	280.739	-0.6431	0.01866	2.8759	2.645	2.6752	2.8078	3.6336	3.1545
P10153	RNASE2	18.354	-0.6426	0.04515	-1.3552	-1.4096	-1.0889	-0.8252	-0.6835	-0.3707
P13611	VCAN	372.82	-0.6138	0.02193	0.5911	0.4064	0.7149	0.9087	1.363	1.1751
P07948	LYN	58.574	-0.6043	0.01601	1.7503	1.5485	1.9963	1.7657	2.471	2.268
P07858	CTSB	37.822	-0.604	0.03541	3.2685	3.1557	2.8008	3.3649	3.6586	3.8443
Q13740	ALCAM	65.102	-0.5979	0.0007239	-2.3106	-2.305	-2.1488	-2.1858	-1.6651	-1.6142
P84074	HPCA	22.427	-0.5783	0.02305	-5.9999	-6.2562	-6.1603	-6.1347	-5.3301	-5.7888
P17980	PSMC3	49.204	-0.5761	0.04693	-0.8807	-0.515	-0.9378	-0.7142	0.0501	-0.4218
O95297	MPZL1	29.082	-0.5752	0.002613	-0.0995	-0.1832	-0.1584	-0.3265	0.4598	0.3068
P02774	GC	52.918	-0.5145	0.005957	4.6766	4.573	4.7217	4.6827	5.041	5.315
Q9P2B2	PTGFRN	98.556	-0.5053	0.04057	0.2553	0.1153	0.4743	0.6216	0.8912	0.8526
P07355	ANXA2	38.604	-0.5021	0.01675	2.4761	2.4554	2.2846	2.2584	3.0251	2.7163
P02790	HPX	51.676	-0.5016	0.04576	3.2358	2.8025	3.1721	3.3275	3.6835	3.5887
P61006	RAB8A	23.668	0.5142	0.0459	-0.3438	-0.2531	-0.3404	-0.7639	-0.8553	-1.0237
P00734	F2	70.037	0.5595	0.01888	1.7014	1.9629	1.8441	1.8788	1.0884	1.4862
Q9NRW1	RAB6B	23.462	0.5678	0.00737	0.2522	0.1765	0.0067	-0.0734	-0.4965	-0.4582
Q14515	SPARCL1	75.208	0.5865	0.03161	4.005	3.8021	3.545	3.5597	3.2649	3.0181
P10600	TGFB3	47.328	0.6009	2.518e-05	-3.1891	-3.2118	-3.2482	-3.1646	-3.7947	-3.8139
Q86X29	LSR	71.439	0.6481	0.01765	1.3849	1.4784	1.6465	1.2878	0.604	0.9986
P04406	GAPDH	36.053	0.6483	0.04237	5.53	5.3837	5.1426	4.906	4.4629	4.7216
O00299	CLIC1	26.923	0.6546	0.01084	2.7584	2.6934	2.4452	2.3782	1.8438	1.9845
P45877	PPIC	22.763	0.6757	0.0157	2.8041	2.6461	2.9701	2.8804	1.9337	2.3653
Q9Y6E0	STK24	49.308	0.6821	0.02406	2.8804	2.7116	2.8135	2.3126	2.0436	1.9513
P04233	CD74	33.516	0.7173	0.0115	0.3482	0.7815	0.7316	0.6384	-0.2101	0.0253
Q86VP6	CAND1	136.376	0.7225	0.02812	0.9788	1.2418	1.2202	0.6306	0.3338	0.257
Q9H173	SIL1	52.085	0.7638	0.04763	3.054	3.4819	3.4914	2.7828	2.3155	2.562
P19875	CXCL2	11.389	0.8286	0.03316	1.0663	0.8374	1.4113	0.6054	0.1001	0.2029
P02655	APOC2	11.284	0.8327	0.04783	0.0333	-0.2183	0.3494	-0.4836	-0.7054	-1.1195
P43487	RANBP1	23.31	0.8369	0.04075	-1.1007	-1.3243	-1.8285	-1.8162	-2.4634	-2.2453
Q6UY18	LINGO4	63.774	0.9363	0.04825	1.3838	1.0983	1.6241	0.7735	-0.0224	0.5896
Q9UKY7	CDV3	27.335	1.0107	0.04121	-0.5881	-0.8855	-1.3738	-1.5498	-1.9816	-2.2384
P05155	SERPING1	55.154	1.0174	0.03919	2.8213	3.0853	3.1209	2.1543	1.8223	1.7337
P52564	MAP2K6	37.492	1.042	0.03484	-1.7135	-1.373	-2.0728	-2.3361	-2.7464	-3.0854
Q9UBX1	CTSF	53.366	1.0494	0.01304	-0.8722	-0.7338	-0.2955	-0.9671	-1.938	-1.5951
P02656	APOC3	10.852	1.0558	0.003303	-0.7916	-0.5546	-0.3285	-0.6805	-1.7727	-1.5166
P49591	SARS1	58.777	1.1228	0.0267	1.0919	1.7293	0.7606	0.8769	-0.0907	0.0744
Q13438	OS9	75.562	1.2103	0.003086	1.141	1.7118	1.5206	1.2868	0.1844	0.2251
O43768	ENSA	13.389	1.2813	0.04378	-1.1996	-0.6055	-1.814	-1.8431	-2.6214	-2.6723
Q9Y285	FARSA	57.564	1.3841	0.04024	-0.6704	0.5491	-0.7665	-0.2603	-1.8505	-1.4918
P07498	CSN3	20.305	1.437	0.0323	5.2044	5.9014	6.0731	4.8038	4.0814	4.036
P28290	ITPRID2	138.386	1.5821	0.01515	-0.4524	-0.1591	0.4398	-0.5819	-2.0733	-1.4676
Q99985	SEMA3C	85.207	1.632	0.02854	-3.936	-4.3535	-4.1037	-5.3554	-5.9073	-6.231
Q9P2X0	DPM3	10.094	1.7249	0.03024	-1.7732	-1.0381	-1.0542	-2.4831	-3.1639	-3.4601
Q8NI22	MCFD2	16.39	2.2816	0.01978	-0.478	-0.0173	1.287	-0.2663	-1.9542	-2.3464
O15072	ADAMTS3	135.603	3.5279	0.004538	-2.3539	-2.9513	-1.8439	-3.4264	-5.6345	-6.7091
P vs. H, |log2[fold change (FC)]| > 0.5, unpaired two-sided Welch’s t-test, P < 0.05
