# Supplementary material for: Omics study reveals abnormal alterations of breastmilk proteins and metabolites in puerperant women with COVID-19
Source: Signal Transduct Target Ther. 2020 Oct 23;5:247. doi: 10.1038/s41392-020-00362-w (PMC7581689; doi:10.1038/s41392-020-00362-w)
Supplement: Supplementary file 5 — Supplementary table S4 [file 41392_2020_362_MOESM5_ESM.xlsx]

## Sheet: Table S4 
Table S4. GO analysis for differentially expressed proteins
GO ID	GO term	Description	m	M	n	N	E-ratio	P value	Proteins
GO:0043312	BP	neutrophil degranulation	19	85	483	17966	8.31455	8.42e-13	CFP/CAMP/RETN/CD44/FCN1/ARSB/MMP8/PRTN3/ITGB2/CRISP3/ITGAM/ALAD/LAMP2/GALNS/RNASE2/CTSB/PSMC3/ANXA2/CAND1
GO:0002576	BP	platelet degranulation	6	85	124	17966	10.2273	2.68e-05	CD109/LAMP2/FLNA/LYN/TGFB3/SERPING1
GO:0050900	BP	leukocyte migration	7	85	193	17966	7.66608	3.6e-05	CD44/ITGB2/ITGAM/GPC1/LYN/F2/CD74
GO:0030198	BP	extracellular matrix organization	7	85	231	17966	6.40499	0.000111777	CD44/MMP8/ITGB2/ITGAM/FBLN5/COL4A1/VCAN
GO:0010951	BP	negative regulation of endopeptidase activity	5	85	148	17966	7.1407	0.000684926	LCN1/CD109/ANXA2/GAPDH/SERPING1
GO:0043687	BP	post-translational protein modification	7	85	344	17966	4.30103	0.00121981	RBBP7/STC2/VCAN/PSMC3/RAB8A/SPARCL1/CAND1
GO:0006508	BP	proteolysis	7	85	436	17966	3.39347	0.00458782	LCN1/MMP8/PRTN3/GGT6/CTSB/F2/CTSF
GO:0006886	BP	intracellular protein transport	5	85	325	17966	3.25176	0.0190054	BCAP31/RAB8A/RAB6B/CD74/SIL1
GO:0016032	BP	viral process	6	85	456	17966	2.78111	0.0210216	BCAP31/LYN/PSMC3/ANXA2/HPX/RANBP1
GO:0062023	CC	collagen-containing extracellular matrix	21	87	374	19001	12.2632	1.99e-17	CFP/FMOD/FCN1/MMP8/PRTN3/GPC1/FBLN5/COL4A1/ANXA11/PLOD3/VCAN/CTSB/ANXA2/HPX/F2/SPARCL1/TGFB3/SERPING1/CTSF/APOC3/ADAMTS3
GO:0043202	CC	lysosomal lumen	9	87	94	19001	20.9109	4.48e-10	FMOD/ARSB/GPC1/LAMP2/GALNS/VCAN/GC/CD74/CTSF
GO:0005788	CC	endoplasmic reticulum lumen	10	87	299	19001	7.30442	1.1e-06	CFP/ARSB/COL4A1/STC2/PLOD3/VCAN/F2/SPARCL1/SIL1/OS9
GO:0035578	CC	azurophil granule lumen	6	87	90	19001	14.5602	3.54e-06	RETN/ARSB/PRTN3/GALNS/RNASE2/ANXA2
GO:0031012	CC	extracellular matrix	8	87	214	19001	8.16457	6.19e-06	FMOD/CRISP3/GPC1/FBLN5/COL4A1/VCAN/LINGO4/ADAMTS3
GO:0035580	CC	specific granule lumen	5	87	62	19001	17.6131	9.44e-06	CFP/CAMP/RETN/MMP8/CRISP3
GO:1904813	CC	ficolin-1-rich granule lumen	6	87	124	19001	10.5679	2.24e-05	FCN1/ARSB/ALAD/CTSB/PSMC3/CAND1
GO:0072562	CC	blood microparticle	6	87	141	19001	9.29371	4.63e-05	CFHR1/GC/HPX/F2/CLIC1/SERPING1
GO:0005635	CC	nuclear envelope	5	87	184	19001	5.93485	0.00156926	LMNA/LMNB1/ANXA11/CLIC1/RANBP1
GO:0005925	CC	focal adhesion	7	87	415	19001	3.68389	0.00293945	PRKAR2A/CD44/ITGB2/PLEC/FLNA/ALCAM/MPZL1
GO:0045121	CC	membrane raft	5	87	238	19001	4.58828	0.00474898	GPC1/LAMP2/SLC1A2/LYN/ANXA2
GO:0098978	CC	glutamatergic synapse	6	87	355	19001	3.69131	0.00578914	SLC1A2/FLNA/LYN/HPCA/RAB8A/SPARCL1
GO:0005764	CC	lysosome	5	87	260	19001	4.20004	0.00685969	ARSB/LAMP2/NAGA/CTSB/CTSF
GO:0009897	CC	external side of plasma membrane	6	87	399	19001	3.28425	0.0100069	ITGB2/ITGAM/CTSB/ALCAM/F2/CD74
GO:0005102	MF	signaling receptor binding	8	85	353	17745	4.73121	0.00028767	LCN1/FCN1/PRTN3/LYN/ALCAM/F2/ENSA/ITPRID2
GO:0045296	MF	cadherin binding	6	85	308	17745	4.06684	0.00361454	PLEC/NOTCH3/FLNA/CLIC1/STK24/RANBP1
Two-sided hypergeometric test, P < 0.05. m ≥ 5
