# Supplementary material for: Omics study reveals abnormal alterations of breastmilk proteins and metabolites in puerperant women with COVID-19
Source: Signal Transduct Target Ther. 2020 Oct 23;5:247. doi: 10.1038/s41392-020-00362-w (PMC7581689; doi:10.1038/s41392-020-00362-w)
Supplement: Supplementary file 6 — Supplementary table S5 [file 41392_2020_362_MOESM6_ESM.xlsx]

## Sheet: Table S5 
Table S5. KEGG analysis for differentially expressed proteins
ID	Description	m	M	n	N	P value	Proteins
hsa04142	Lysosome	6	53	128	8037	0.000180456	ARSB/LAMP2/NAGA/GALNS/CTSB/CTSF
hsa04610	Complement and coagulation cascades	5	53	85	8037	0.000226365	ITGB2/ITGAM/CFHR1/F2/SERPING1
hsa05146	Amoebiasis	5	53	102	8037	0.000528207	ITGB2/ITGAM/COL4A1/TGFB3/CXCL2
Two-sided hypergeometric test, P value < 0.05. m ≥ 5
