# Supplementary material for: Omics study reveals abnormal alterations of breastmilk proteins and metabolites in puerperant women with COVID-19
Source: Signal Transduct Target Ther. 2020 Oct 23;5:247. doi: 10.1038/s41392-020-00362-w (PMC7581689; doi:10.1038/s41392-020-00362-w)
Supplement: Supplementary file 7 — Supplementary table S6 [file 41392_2020_362_MOESM7_ESM.xlsx]

## Sheet: Table S6 
Table S6. 504 total human colostrum lipids
Lipid Name	Lipid Class	P1	P2	P3	P4	H1	H2
Glycerophosphatidylcholine	Lipids_Fatty Acids	6597400	86661000	9060000	29897000	3120400	9474000
beta-Cubebene	Lipids_Fatty Acids	44787	48178	47769	61169	61330	71246
Dimethyl fumarate	Lipids_Fatty Acids	32952000	31111000	34093000	32940000	31191000	26945000
Punicic Acid	Lipids_Fatty Acids	5133100	6112700	4889800	5421600	5846600	10330000
sphinganine	Lipids_Fatty Acids	6030300	4141700	4373200	4429400	5291000	6859800
Tetradecanedioic acid	Lipids_Fatty Acids	73649	81320	74818	76066	229050	92275
PAF C-16	Lipids_Fatty Acids	3316300	4671300	2187700	6517800	6936700	6038300
Hexadecanamide	Lipids_Fatty Acids	872300	810910	884300	1718000	1293000	3670900
alpha-Cadinene	Lipids_Fatty Acids	50389	55445	49681	60035	54795	71472
Cortisol	Lipids_Fatty Acids	9	9	2708	25133	13191	29106
gamma-Muurolene	Lipids_Fatty Acids	585320	119290	282320	500430	2433500	2079200
ubiquinone	Lipids_Fatty Acids	9	1842.1	9	9	4244.9	4181.7
Hexadecanedioic acid	Lipids_Fatty Acids	126390	70201	62201	67472	1745400	220640
Cuminaldehyde	Lipids_Fatty Acids	3534100	957940	909330	3426300	29974000	26856000
12-Hete	Lipids_Fatty Acids	15680	9868.7	4557.9	7384	17562	641240
Arachidic Acid(C20:0)	Lipids_Fatty Acids	144280	9	9	9	2982800	257660
Stearidonic Acid	Lipids_Fatty Acids	39538	65496	29565	29868	23298	34637
Oleamide	Lipids_Fatty Acids	1306300	1457000	2029200	4673300	3607000	2551400
Cholesterol	Lipids_Fatty Acids	1207700	927650	1619200	982530	1374100	1337600
Oleate	Lipids_Fatty Acids	575560	637910	866320	2011200	1533500	1089000
Hexadecanoic Acid (C16:0)	Lipids_Fatty Acids	25957000	47469000	15435000	20346000	16554000	21310000
Nonadecylic acid	Lipids_Fatty Acids	5049.9	5241.8	4705.4	6051.8	4508	5539.6
Palmitoleic Acid (C16:1)	Lipids_Fatty Acids	3295300	21097000	2255500	3052000	2440600	4374300
Cis-11,14-Eicosadienoic Acid (C20:2)	Lipids_Fatty Acids	9634.7	36083	3386.2	9436.4	4826.6	11288
8,15-Dihete	Lipids_Fatty Acids	694790	3834000	483650	572800	521840	895890
γ-Linolenic Acid(C18:3N6)	Lipids_Fatty Acids	29347	322550	11920	13278	18700	26264
Α-Linolenic Acid(C18:3N3)	Lipids_Fatty Acids	40097	402180	19067	16703	25862	37151
Linoleic Acid (C18:2N6C)	Lipids_Fatty Acids	16091000	52797000	10168000	13360000	12495000	18344000
Elaidic Acid (C18:1N9T)	Lipids_Fatty Acids	53677	183580	31381	60408	48033	61712
9-Hpode	Lipids_Fatty Acids	9	170110	9	9	22110	9
Cis-11,14,17-Eicosatrienoic Acid (C20:3)	Lipids_Fatty Acids	395240	443510	331140	302610	400940	299620
Dodecanoic Acid(C12:0)	Lipids_Fatty Acids	1547900	20993000	317240	522060	1055000	1418200
2-Methylbutyroylcarnitine	Lipids_Fatty Acids	45678000	27600000	70790000	46878000	96652000	21845000
caprate (10:0)	Lipids_Fatty Acids	106980	107230	116240	128460	110540	118230
FFA(5:0)	FFA	238710	338020	215650	320410	89711	92370
FFA(22:6)	FFA	77479	218910	51938	172930	25373	60889
FFA(8:0)	FFA	397640	941190	973230	1285700	441330	164880
FFA(20:5)	FFA	59532	218110	38641	75837	10388	61526
FFA(12:0)	FFA	328630	323610	374800	415390	574310	407500
FFA(4:0)	FFA	102450	221710	167410	235640	100750	99759
FFA(22:4)	FFA	97213	154060	46678	170210	32626	79465
FFA(11:0)	FFA	116000	191360	133910	159570	219190	184840
FFA(20:0)	FFA	40207	65017	11242	34192	52245	61069
FFA(24:2)	FFA	255280	152290	36859	72001	215240	156450
FFA(24:4)	FFA	72168	110620	49695	103510	63721	65018
FFA(20:2)	FFA	32213	184900	12123	26752	15363	24468
FFA(20:1)	FFA	306350	981930	152610	245300	174410	253400
FFA(17:0)	FFA	54764	155650	29081	43464	40651	38617
FFA(6:0)	FFA	177350	218510	74199	140840	193690	161990
FFA(24:0)	FFA	40185	95063	22664	42371	59518	55798
FFA(24:1)	FFA	315450	290020	118740	108200	281940	197380
FFA(16:1)	FFA	32065	417820	13043	30634	13125	47620
FFA(22:3)	FFA	45253	140230	14439	58693	18447	53954
FFA(18:3)	FFA	23714	468830	15046	13653	16120	25961
FFA(14:0)	FFA	247740	9429200	94722	291700	191890	300250
FFA(18:2)	FFA	834120	3568700	380590	749470	514280	938660
FFA(24:6)	FFA	90936	251420	62607	93766	75471	102800
FFA(18:1)	FFA	1065100	5624700	698200	1262100	827420	1563200
FFA(10:0)	FFA	58676000	1934400	203220	234220	206270	84985000
FFA(22:2)	FFA	893750	1202200	152830	301620	349580	377380
FFA(16:0)	FFA	937460	2739400	605180	970650	818100	1129200
FFA(17:1)	FFA	20552	276660	13842	59653	27636	48715
FFA(16:2)	FFA	28608	140570	13787	20222	17389	45828
FFA(18:0)	FFA	2689400	5044400	1961300	2282100	2512000	3328300
FFA(15:0)	FFA	44824	176280	28291	97686	62885	83537
PI(18:0/20:4)	PI	13083	6756.5	13754	6267.9	5770	3395.3
LPS(18:0)	LPS	78453	13484	7590.2	29299	26175	75273
PE(18:0/18:0)	PE	52542	44249	42996	13550	24175	8404.4
PE(20:1/16:0)	PE	32041	35115	32625	25067	26860	13466
PE(20:0/18:0)	PE	9279.9	18872	7384.7	6008.2	7680.9	1628.3
PE(22:2/14:0)	PE	52016	53344	41707	21558	27764	12022
PE(18:0/22:6)	PE	2945600	1696500	1687300	1888900	1688700	551070
PE(18:0/18:3)	PE	79979	111710	62927	21116	58626	9077.3
PE(22:1/20:1)	PE	13731	11198	5086.7	10609	7489.5	3066.2
PE(18:0/18:2)	PE	1436400	1558400	1147500	602450	860010	399800
PE(18:1/16:0)	PE	521270	415520	446410	385810	435940	191250
PE(16:0/22:6)	PE	578180	330830	301190	480370	372290	156230
PE(20:3/20:5)	PE	231740	81116	217430	151790	145640	49422
PE(18:1/18:0)	PE	12881000	9034900	11069000	7206400	10580000	3758000
PE(20:1/18:0)	PE	86731	81622	97840	76100	99120	33759
PE(22:2/12:0)	PE	19422	22555	15604	8531.1	15813	5354.6
PE(22:6/18:0)	PE	24276	17654	22370	26386	27376	6875.5
PE(20:4/18:0)	PE	95599	50010	71973	44824	56426	37076
PE(18:2/14:0)	PE	89135	190800	43969	43637	72074	20365
PE(22:6/16:0)	PE	21126	19545	15949	15049	19582	10687
PE(18:2/16:0)	PE	622620	483440	505070	382390	655580	161130
PE(16:0/18:2)	PE	10947000	10689000	8208900	5590000	9403200	4274200
PE(22:1/20:3)	PE	23508	15496	18501	33067	20457	14337
PE(20:2/16:0)	PE	32146	27281	20842	24389	32220	11078
PE(16:0/20:4)	PE	2127300	1095100	1066000	1230500	1363700	776530
PE(22:1/18:0)	PE	2439.5	3284.6	3946.9	2686.2	5311.6	559.77
PE(16:1/18:0)	PE	130510	87181	108920	88436	136980	40488
PE(18:1/18:1)	PE	1045600	676240	1225700	650020	1021400	412100
PE(18:0/20:4)	PE	231540	120120	164850	114730	174940	74455
PE(18:2/18:2)	PE	51089	70272	55182	37753	73334	17778
PE(20:0/18:2)	PE	408680	223620	720070	316320	462120	140310
PE(16:0/14:0)	PE	44245	106570	17150	22264	34314	14045
PE(18:1/18:2)	PE	1379900	1016400	1535400	770040	1422800	490340
PE(16:1/14:0)	PE	17702	38709	8726.5	8044.9	22071	3286.7
LPE(24:6)	LPE	7662.6	50377	27254	30764	35829	5557.3
PE(22:6/18:1)	PE	764120	246480	672840	752930	666180	253510
PE(16:0/18:0)	PE	406390	398350	374420	254530	609590	107660
PE(18:3/16:0)	PE	159800	186360	113860	78804	175210	57726
PE(18:1/22:2)	PE	18094	19240	13549	17456	24511	7933.7
LPE(18:0)	LPE	1027700	2418200	321360	680550	680270	557780
PE(16:0/16:0)	PE	378850	386810	209140	211600	409150	131490
LPE(16:0)	LPE	37617	51667	12648	68001	53427	38710
PE(22:4/18:1)	PE	10774	12644	14845	17393	15434	10362
PE(18:2/12:0)	PE	5399.6	15137	2096.1	3385.2	6403.7	2271.3
PE(18:1/20:4)	PE	154860	49531	136720	114800	150020	53186
PE(22:2/18:0)	PE	5572.5	5111.3	4807.7	3671.1	9990.1	1556.4
LPE(22:5)	LPE	166600	3774.8	2789.5	1962.6	2455.6	70251
LPE(22:6)	LPE	654530	56607	13746	11779	6922.8	135280
LPE(20:1)	LPE	24543	5589.5	2024	6365.3	6161.6	4389.8
PE(20:1/18:1)	PE	33069	23258	46422	26292	47512	16878
PE(16:0/20:3)	PE	24549	21283	8711.1	14809	20935	10246
LPE(20:4)	LPE	1985000	23683	28283	23545	24035	532100
PE(18:0/22:4)	PE	1921600	1229500	1289200	1587400	2244900	848550
LPE(20:0)	LPE	5250.2	8555.9	1475.8	3227.2	3650.5	4969.4
PE(20:1/20:4)	PE	426010	334020	401710	311820	504740	240810
PE(20:3/18:0)	PE	434230	230950	437230	354470	531280	211300
PE(16:1/20:4)	PE	105620	94889	80828	41144	145730	34347
LPE(22:4)	LPE	934230	27707	15517	15839	13625	292250
PE(20:2/18:0)	PE	18876	10779	11748	12929	24879	7801
LPE(20:2)	LPE	82312	13321	1386.4	1657.1	1440.3	27355
LPE(18:2)	LPE	1380800	105320	44351	12413	20846	353310
LPE(18:1)	LPE	111530	4472.5	29875	93081	70267	18789
LPE(20:3)	LPE	132910	4951.5	1256	1951	1005.3	44060
O-Phosphorylethanolamine	LPE	35308	247970	39472	402660	13862	43441
LPE(14:0)	LPE	29453	142760	15972	12446	13029	9868.6
LPE(18:1)	LPE	450800	91232	376580	1361400	1116800	435160
LPE(16:0)	LPE	1002200	1923100	602010	637290	699420	736130
LPE(18:0)	LPE	564610	1357300	226870	355800	394270	417970
PE(P-18:2/16:1)	PE-P	9570.6	27722	17453	8792.7	12219	3040.8
PE(P-18:2/16:0)	PE-P	390120	419320	385810	185170	218190	120980
PE(P-18:0/20:0)	PE-P	73704	62929	89821	36173	52615	18773
PE(P-18:2/20:4)	PE-P	290310	225390	342960	346270	281930	137640
PE(P-20:2/20:5)	PE-P	28667	29041	47828	23889	31081	12364
PE(P-18:2/18:1)	PE-P	264540	92549	120860	81306	109000	53898
PE(P-18:2/18:2)	PE-P	680820	527040	915140	691300	885190	295460
PE(P-20:2/20:1)	PE-P	98917	25538	60497	72998	56019	27864
PE(P-18:2/20:3)	PE-P	279180	184890	321610	187210	303770	98496
PE(P-18:1/16:0)	PE-P	146230	30949	72775	37852	66874	36082
PE(P-18:0/16:0)	PE-P	297900	108000	239950	124360	255130	94232
PE(P-18:2/20:1)	PE-P	179880	22011	46465	35768	67399	39732
PE(P-18:1/18:0)	PE-P	92396	20494	44121	18205	55542	21585
PE(P-18:2/20:2)	PE-P	131870	38333	84455	61648	96787	52179
PA(20:1/18:0)	PA	30905	51642	72759	35833	28173	12869
PA(16:0/18:0)	PA	16256	19446	24159	20138	21145	6563.6
PA(18:1/20:0)	PA	67050	51370	84138	54067	74012	25304
LPA(0:0/18:0)	LPA	92959	3334.2	3281.6	2448.3	3075.5	470140
LPA(0:0/16:0)	LPA	152950	3203.1	4933.3	2600.3	3350.4	671670
PA(16:0/20:0)	PA	4987.1	6075.9	9536.6	6015.3	8382.5	3028.9
PA(16:0/20:1)	PA	32475	31379	61161	33109	52838	17117
PA(16:0/16:0)	PA	77169	1025	1113.9	716.23	352.27	332120
LPC(20:0/0:0)	LPC	20183	20248	18421	26652	32684	36379
PC(16:0/22:0)	PC	334500	449560	286420	265070	260470	125430
PC(16:0/14:0)	PC	93397	148900	66646	80152	69405	39720
PC(18:0/22:6)	PC	297650	152130	199710	243810	192000	84408
PC(22:4/14:1)	PC	91982	102570	75595	56952	226520	84522
LPC(20:1/0:0)	LPC	15806	2649.7	9737.5	33639	57931	48330
PC(18:2/18:2)	PC	30880	43125	45349	26011	35854	12148
LPC(12:0/0:0)	LPC	7086000	8072600	8147900	7912200	7248900	7344700
LPC(16:0/0:0)	LPC	117650	34431	61306	316800	277800	176430
PC(18:0/18:2)	PC	323000	290630	278390	147050	261150	119370
LPC(18:0/0:0)	LPC	189540	237190	121610	362780	330690	256990
LPC(22:6/0:0)	LPC	100770	58116	34263	34079	22070	51096
LPC(14:0/0:0)	LPC	157210	267690	49670	65896	57828	71170
PC(16:0/16:0)	PC	732100	552570	564950	644250	734620	371650
LPC(18:1/0:0)	LPC	138130	10881	107620	259220	330050	94540
PC(16:1/22:2)	PC	650640	240850	586130	430190	795180	408710
PC(16:0/18:2)	PC	140180	68250	99466	66314	125540	37426
LPC(22:4/0:0)	LPC	74150	12363	5466.4	6283.4	9586.9	60991
LPC(18:2/0:0)	LPC	96331	38365	32721	7735.5	12799	31829
PC(18:0/22:5)	PC	85802	36037	59015	78048	92136	55214
LPC(20:4/0:0)	LPC	607060	56493	132700	79930	90129	472320
PC(14:0/18:3)	PC	24582	57778	6459.5	20272	44573	17715
PC(16:0/18:1)	PC	266130	148180	339350	286110	352870	127410
PC(14:0/20:3)	PC	1440700	972360	1047300	785960	1756400	767580
PC(16:0/20:4)	PC	30923	7409	32052	29688	40289	17456
PC(16:0/20:3)	PC	128750	39129	95100	56784	86994	45198
PC(18:1/18:2)	PC	87671	61506	101170	43007	90261	42480
PC(12:0/22:2)	PC	483610	275680	368010	276630	476710	201150
LPC(16:1/0:0)	LPC	79681	33610	30693	30334	31562	61953
PC(18:1/22:6)	PC	99485	46353	58961	59367	92268	37092
LPC(20:3/0:0)	LPC	111150	23779	21724	16721	14989	49803
PC(18:2/22:6)	PC	67367	39447	35106	41807	67760	32066
LPC(18:3/0:0)	LPC	40452	10563	11226	5896.2	14750	10344
PC(16:0/16:1)	PC	34561	30612	23296	34043	40102	22993
LPC(14:0)	LPC	459870	1107400	233180	148100	82356	110090
LPC(18:2)	LPC	4485300	1552700	3721100	796040	900570	781450
LPC(16:1)	LPC	239720	127530	197810	73101	61200	78578
LPC(17:0)	LPC	41549	38408	29857	133880	122990	123680
LPC(18:3)	LPC	751310	482970	543640	2742900	2395000	2021200
LPC(15:0)	LPC	51948	46259	29087	22279	14716	28863
LPC(18:0)	LPC	2937100	4407100	1973100	6020100	6243700	5439400
LPC(20:1)	LPC	14971	9	11291	55880	86309	83387
LPC(16:0)	LPC	3165500	4846800	2277400	1701600	1387800	2402900
LPC(18:1)	LPC	622470	73118	515030	1357300	1366700	800520
LPC(20:2)	LPC	54272	68812	24785	15811	25781	31535
LPC(O-20:0)	LPC-O	13048000	14276000	13423000	12908000	12373000	11515000
PC(O-18:1/20:1)	PC-O	230690	171810	326680	188530	144670	107480
PC(O-18:1/20:0)	PC-O	1727700	1311900	1479600	953230	1173400	593740
PC(O-18:0/20:0)	PC-O	59548	44184	46745	30417	37105	22046
PC(O-16:0/14:2)	PC-O	11674	5132.6	9379.7	11328	7611.2	3086.2
PC(O-12:0/14:0)	PC-O	41997	47573	40201	38638	39208	36640
LPC(O-18:0)	LPC-O	44143	39126	51901	70067	71526	54339
PC(O-16:0/14:1)	PC-O	482230	258650	468840	474880	417170	258700
PC(O-18:3/20:2)	PC-O	440220	82984	275570	322390	369220	352740
PC(O-18:3/18:2)	PC-O	357900	163240	325800	620670	405790	476880
PC(O-18:2/18:2)	PC-O	740890	120440	341770	629470	509270	530860
PC(O-18:2/18:1)	PC-O	740510	253420	442890	185950	680350	281670
PC(O-16:2/18:1)	PC-O	514950	377460	316470	216200	500990	186810
PC(O-16:0/18:2)	PC-O	745690	194700	298710	293500	393800	335030
PC(O-18:3/20:4)	PC-O	52583	23550	36876	100920	37361	48454
LPC(O-22:0)	LPC-O	28343	29387	30127	27703	30672	27565
Cer(d18:1/24:1)	Cer	776740	652540	565730	569270	453070	247720
Cer(d18:1/22:1)	Cer	259330	144640	216790	160250	125520	71197
HexCer(d18:1/24:1)	Cer-Hex	89013	62234	53233	50494	36993	19683
CerP(d18:1/12:0)	CerP	82000	80411	90472	81482	79812	66822
CerP(d18:1/20:4)	CerP	11200	12264	7984.7	7259.9	7613.9	2287.7
Cer(d18:1/18:0)	Cer	47894	40311	30537	22161	25231	14243
Cer(d18:1/20:0)	Cer	18792	10068	14073	11251	7543	5781
CerP(d18:1/16:1)	CerP	46941	20541	33991	27293	23342	14393
Cer(m18:1/22:0)	Cerm	27740	29086	28157	13797	12489	17590
CerP(d18:1/18:0)	CerP	20471	22934	15908	13137	14604	11392
CerP(d18:1/18:1)	CerP	8361.2	9218.5	8829.3	5658.4	5446.3	7080.8
Cer(d18:1/22:0)	Cer	19807	30866	23570	22727	24995	11225
Cer(d18:1/24:0)	Cer	45554	83567	28993	34101	32790	26221
CerP(d18:1/16:0)	CerP	168600	129130	113470	119010	129990	90017
Cer(m18:1/20:0)	Cerm	192440	198650	203420	115710	96313	197350
Cer(d18:1/20:1)	Cer	43613	12970	32817	19303	20544	15476
Cer(t18:0/24:1)	Cert	18148	3373.6	10853	9474.1	6493.9	5704.4
Cer(d18:1/16:1)	Cer	314120	145910	254900	141190	335020	174550
Cer(d18:1/16:0)	Cer	217290	93090	119520	182710	171530	160890
CerP(d18:1/14:0)	CerP	13564	5198.7	8615.6	7247.4	7994.7	7847.4
Cer(m18:1/22:1)	Cerm	111840	53265	202320	81663	69488	133250
Cer(d18:0/16:0)	Cer	40451	4364.7	7023.7	7660.6	16822	5525.7
SM(d18:2/14:0)	SM	274580	198750	217820	239750	163360	107110
SM(d18:1/14:0)	SM	8322700	9519400	6489300	6068100	5252200	3288500
SM(d18:1/12:0)	SM	406770	643660	250480	226260	212050	109970
SM(d18:0/24:0)	SM	1539300	1907200	1642400	1206200	1246900	782250
SM(d18:1/20:0)	SM	19493000	16455000	19220000	10851000	12143000	5175900
SM(d18:1/24:1)	SM	88501	86214	131410	64015	66280	38836
SM(d18:1/24:0)	SM	14249000	19625000	14805000	11509000	12043000	6376500
SM(d18:0/14:0)	SM	1691300	1474600	638430	425480	792260	177490
SM(d18:1/26:1)	SM	241580	247140	292220	162450	187030	110670
SM(d18:0/20:0)	SM	2019800	1600400	2268300	1245400	1409300	738730
SM(d18:1/22:0)	SM	13722000	16126000	19378000	10179000	9001300	5404500
SM(d18:2/26:1)	SM	243390	175830	158930	174450	152310	131810
SM(d18:1/18:0)	SM	30700000	25208000	35425000	19032000	18931000	8367100
SM(d18:0/12:0)	SM	1380000	1423500	1283300	1054900	1181600	1042300
SM(d18:1/20:1)	SM	2965600	1615000	4430600	2063500	2399900	1080300
SM(d18:0/18:0)	SM	2001300	1477300	1606200	447070	1266500	307940
SM(d18:1/18:1)	SM	2570000	1215300	3275600	1622800	2072100	885850
SM(d18:2/24:1)	SM	8327500	4100300	5993000	4000700	5609800	3148600
SM(d18:1/22:1)	SM	2259800	1094000	2687400	1686400	2601500	703120
SM(d18:1/16:1)	SM	5225900	2127000	4739500	3859200	4260100	2242100
SM(d18:1/16:0)	SM	355190	225320	339570	298210	336700	224950
SM(d18:2/22:1)	SM	1041300	541670	837600	508370	906730	443810
SM(d18:2/18:1)	SM	67876	17837	85925	64845	73520	27577
SM(d18:2/20:1)	SM	191020	60703	166940	97222	157420	76361
SM(d18:0/16:0)	SM	96351	66892	53785	48235	101980	36632
DG(18:2/20:4/0:0)	DG	12892	16758	9198.2	7746.6	18156	15714
DG(18:1/22:4/0:0)	DG	7031.1	7214.9	7520.5	4403.3	9560	7402.8
DG(12:0/20:0/0:0)	DG	11905	30501	11106	10481	10021	9196.1
DG(18:0/18:0/0:0)	DG	365870	731270	327810	397560	484980	647030
DG(16:0/16:0/0:0)	DG	2482200	7638300	1833000	2095300	2119800	1777300
DG(14:0/18:0/0:0)	DG	40617	428760	17990	15011	19753	16265
DG(18:1/20:4/0:0)	DG	33224	23487	16508	14511	30827	22404
DG(14:0/18:1/0:0)	DG	132060	633700	29553	39626	46499	41676
DG(14:0/16:0/0:0)	DG	165500	1863500	26671	40780	50327	45641
DG(16:1/18:3/0:0)	DG	268590	675430	839150	1159900	913720	182630
DG(16:0/16:1/0:0)	DG	77859	252990	17769	23674	26121	33566
DG(16:0/22:6/0:0)	DG	20944	162120	9327.2	11367	11413	16093
DG(14:0/18:2/0:0)	DG	86355	730000	19673	28604	41860	33158
DG(18:0/18:2/0:0)	DG	81865	339800	45123	25783	57576	37407
MG(18:0/0:0/0:0)	MG	58805	92700	62763	64669	65469	60031
MG(16:0/0:0/0:0)	MG	66552	78202	68015	68833	79021	67853
DG(16:0/18:1/0:0)	DG	867980	2959100	385310	220580	458290	390640
DG(18:2/20:2/0:0)	DG	19757	23110	6181.3	4320.2	17254	12921
DG(18:1/20:0/0:0)	DG	20644	31973	13363	6667	12102	11523
DG(16:0/20:2/0:0)	DG	37607	248220	11870	8725.6	22663	13894
DG(16:0/18:3/0:0)	DG	69639	299910	16054	9400.3	22937	24553
DG(18:0/18:1/0:0)	DG	67321	427500	36001	20176	51041	34696
DG(18:2/18:3/0:0)	DG	19714	27024	6811.9	5981.3	12957	6418.4
DG(16:1/20:0/0:0)	DG	12557	8421.8	10644	9138.2	10994	10320
DG(16:0/20:0/0:0)	DG	7768.7	59184	3914	5185.4	9861.3	4624.7
DG(18:1/20:3/0:0)	DG	21632	11591	8256.8	6208.4	12804	12161
DG(16:0/20:1/0:0)	DG	22148	213180	10591	6247.5	16124	13886
DG(16:0/18:2/0:0)	DG	698690	2435300	235750	176730	455160	305690
DG(16:0/20:3/0:0)	DG	22933	102580	8243.3	7750.5	15075	13735
DG(16:0/22:4/0:0)	DG	7627.4	29485	3543	4099.3	4873	7431.4
DG(18:2/18:2/0:0)	DG	335370	371540	125890	97024	298070	172750
DG(16:1/18:1/0:0)	DG	49265	50509	17583	14953	32453	31637
DG(16:0/20:4/0:0)	DG	37284	102170	11263	7011.8	16902	21280
DG(18:1/20:1/0:0)	DG	15895	25044	10422	4278.2	11148	9516
DG(18:2/20:1/0:0)	DG	13282	20196	5962.8	2483.9	8141	6110.5
DG(18:1/18:2/0:0)	DG	470830	451890	208920	95627	372800	210790
DG(16:0/18:0/0:0)	DG	900740	2348000	977200	995920	1188700	1111100
DG(16:1/18:2/0:0)	DG	39743	71864	12787	8959.7	29932	22551
DG(18:1/18:1/0:0)	DG	466790	395460	255890	126270	315260	258230
DG(18:1/20:2/0:0)	DG	17567	18461	8089.7	4813.5	10785	9906.2
TG(14:0/16:0/16:0)	TG	716680	3493800	262060	236750	108280	313450
TG(14:0/20:0/20:1)	TG	9506.1	12061	12857	7827.5	5493.8	7430.3
TG(14:0/18:0/20:0)	TG	8394.3	22592	4678.2	5343.9	4012.8	3890.9
TG(14:0/16:0/18:0)	TG	2463800	6212800	1170400	1330400	930090	1323700
TG(16:0/16:1/20:2)	TG	14180	8686.3	13793	10192	15193	20034
TG(18:0/18:0/18:0)	TG	8928	24021	14417	14494	7458.7	8588.7
TG(18:0/18:0/18:1)	TG	33601	53865	41159	23721	14169	21054
TG(18:2/18:3/20:0)	TG	53376	11078	66228	30871	44807	116760
TG(16:0/16:1/22:5)	TG	19174	6133.8	14829	7820.3	20071	24385
TG(16:1/16:1/20:3)	TG	83271	29265	93429	28630	105740	138090
TG(16:0/18:3/22:5)	TG	4750.9	526.62	3432.9	2944	5835.9	6643
TG(14:0/20:1/20:3)	TG	52912	23913	56225	43597	37262	152370
TG(18:0/18:3/20:3)	TG	29545	3348.8	24570	9039.4	19784	51611
TG(14:0/20:4/22:3)	TG	57846	7607.7	47806	17240	49255	91759
TG(14:0/20:2/20:4)	TG	82547	19925	66774	37238	90060	135260
TG(18:2/18:3/20:1)	TG	56558	8783.2	45799	20784	43956	100700
TG(14:0/20:4/22:2)	TG	41065	8842	48455	22869	46463	92734
TG(16:0/16:1/20:4)	TG	100700	52526	68835	35976	83903	115770
TG(14:0/20:2/20:3)	TG	55630	9719.8	24954	16823	31803	98581
TG(14:0/16:0/22:0)	TG	84748	163440	89598	71918	68278	64073
TG(14:0/20:4/22:4)	TG	17413	2859.4	13360	4374.6	19032	32656
TG(14:0/20:1/22:4)	TG	6689.6	2935.5	8754.8	6421.6	10787	24708
TG(14:0/18:1/20:4)	TG	24451	13593	19415	14777	17805	43725
TG(18:2/18:2/18:2)	TG	530440	120050	445970	126670	435520	722830
TG(14:0/20:4/22:1)	TG	17121	4733.1	16569	14294	15307	34590
TG(16:0/16:1/22:0)	TG	21585	35670	22420	9035.6	8750.6	14207
TG(14:0/18:3/22:3)	TG	86185	19962	68119	20044	65302	109760
TG(14:0/20:1/20:4)	TG	103240	21463	101470	52376	85719	179650
TG(14:0/20:2/22:1)	TG	8671.8	4289.6	5955.5	6126.9	6106.5	13521
TG(16:0/16:1/22:3)	TG	107770	38129	88239	45642	69585	176590
TG(16:0/16:0/22:3)	TG	33028	19333	47782	25783	33030	58594
TG(18:1/18:2/18:3)	TG	102660	22861	80865	19365	65908	140120
TG(16:0/16:0/18:0)	TG	784130	1782500	581330	581910	521810	545810
TG(14:0/20:2/20:2)	TG	75930	25560	60584	27569	43497	136290
TG(14:0/18:0/18:0)	TG	454020	1236600	371160	387090	328290	340670
TG(14:0/20:0/22:3)	TG	3176.9	3082.7	4144.3	4174	3609.9	5177.8
TG(18:1/18:2/18:2)	TG	959120	202100	982020	321490	735390	1299100
TG(14:0/20:2/22:4)	TG	26398	4127.8	21796	7653	16801	36108
TG(14:0/18:3/20:2)	TG	159820	80523	119600	40484	116440	182310
TG(16:0/16:0/18:1)	TG	53252	100410	38883	37387	27316	46119
TG(18:0/18:3/20:2)	TG	38055	7466	46574	26671	31373	78146
TG(12:0/16:0/18:3)	TG	71791	137440	21878	8033.6	8529.7	20783
TG(14:0/18:1/20:2)	TG	49620	23355	76465	33962	47899	84017
TG(18:1/18:3/18:3)	TG	39142	8503.7	26776	6181.8	21722	43181
TG(14:0/16:0/18:1)	TG	1699500	4811400	1094700	717920	402310	1495400
TG(18:1/18:3/20:0)	TG	83064	16638	111490	60057	68996	166550
TG(14:0/18:2/20:1)	TG	46200	28529	49009	26873	32978	80027
TG(14:0/14:0/16:0)	TG	717910	6986800	161660	127150	77824	263590
TG(14:0/14:0/20:1)	TG	1202700	3899200	835590	572960	308250	1164500
TG(14:0/18:2/22:0)	TG	23103	44890	17785	16409	9859.8	24078
TG(18:2/18:2/20:0)	TG	40934	11624	54518	23132	34552	63222
TG(12:0/12:0/18:2)	TG	477300	950470	156510	68616	60212	194010
TG(14:0/20:1/20:2)	TG	104770	68316	168360	78852	87516	253340
TG(18:2/18:2/18:3)	TG	52025	14689	51773	11741	30724	71860
TG(18:0/18:2/18:3)	TG	110050	34612	126540	38439	81878	137710
TG(14:0/18:1/20:3)	TG	586100	250140	729620	222380	410520	940670
TG(12:0/14:0/18:1)	TG	1189600	4111400	505640	279820	212260	734250
TG(14:0/14:0/18:1)	TG	568430	2250600	256890	215040	113490	481360
TG(16:0/16:0/16:1)	TG	1457000	3224600	823910	625290	387080	1319300
TG(16:0/16:1/22:6)	TG	9248.8	6786.9	6833.5	11400	6816.8	18890
TG(16:0/16:1/20:0)	TG	421980	713630	436620	306130	204430	516680
TG(14:0/20:2/22:2)	TG	39209	7736.9	43484	23537	24133	71106
TG(18:1/18:2/20:0)	TG	10401	8985.5	14133	8541.2	8517.7	21586
TG(14:0/20:0/20:4)	TG	13911	10751	14635	14750	10273	30603
TG(18:1/18:3/20:1)	TG	12155	1721.4	13615	5629.6	7146.1	18928
TG(14:0/14:0/18:2)	TG	1526900	4517000	574990	279820	251000	894590
TG(16:1/20:1/20:2)	TG	28438	4832.8	50921	15743	23714	46862
TG(16:0/18:1/22:6)	TG	39079	13931	40315	29472	24943	66862
TG(16:0/18:0/22:3)	TG	10035	4832.6	12073	7808.1	7307.8	16765
TG(14:0/18:1/20:0)	TG	682530	1151500	745930	520890	354360	887910
TG(12:0/16:0/16:1)	TG	368160	916690	154660	98036	84102	260170
TG(14:0/20:1/20:1)	TG	81824	46126	78166	43762	46351	143050
TG(14:0/18:0/18:2)	TG	478780	724640	496650	294520	170520	651760
TG(14:0/18:0/18:1)	TG	813630	1621300	709240	571770	426130	949640
TG(14:0/22:3/22:6)	TG	16298	2350.6	18255	14110	11120	26227
TG(14:0/18:0/22:4)	TG	153640	47293	100040	71575	80141	165010
TG(18:1/18:1/18:2)	TG	1352100	320950	1601600	616550	878760	1700300
TG(14:0/18:0/20:2)	TG	380820	683020	382830	258150	198100	466430
TG(14:0/20:3/22:2)	TG	18884	1719.6	26551	12616	10573	38598
TG(14:0/16:0/16:1)	TG	174580	528660	78628	83181	51763	173190
TG(16:0/16:1/16:1)	TG	809740	1990800	352110	244500	194660	672690
TG(14:0/20:1/22:2)	TG	18821	6496	36019	13120	14158	37761
TG(14:1/16:0/16:1)	TG	838830	1827400	294280	133550	149570	492470
TG(14:0/16:0/18:2)	TG	1299300	3500900	596970	371410	323290	1085100
TG(14:0/16:1/22:6)	TG	5271	7727.5	9908.2	3446.5	1580.3	10166
TG(14:0/16:1/18:1)	TG	1028800	2258600	446410	315830	250280	890150
TG(18:0/18:1/18:1)	TG	222550	149460	223320	139640	104420	216430
TG(14:0/16:1/20:4)	TG	20020	11524	17056	6862.3	4139.2	19519
TG(14:0/18:2/20:2)	TG	26065	13289	24083	11272	12978	40420
TG(14:0/18:0/20:4)	TG	27919	21332	18295	14532	13292	49609
TG(14:0/20:0/20:2)	TG	8053	12907	5256.6	2744.6	3455.5	6349.4
TG(14:0/18:1/20:1)	TG	83552	47061	133840	62694	63216	142070
TG(14:1/14:1/16:0)	TG	215910	307920	81212	23332	38196	111150
TG(14:0/18:0/20:1)	TG	30314	47123	29105	17497	14819	38573
TG(16:0/16:0/22:6)	TG	13987	27129	6803.1	11037	7203.5	14899
TG(14:0/16:1/18:3)	TG	71208	54436	44133	11819	17335	44181
TG(14:0/16:1/18:2)	TG	112500	280470	59748	37847	31883	131180
TG(18:1/18:1/20:0)	TG	11986	13307	30333	11191	8767.1	18557
TG(16:0/16:1/18:1)	TG	2511300	3978200	1869500	1429900	1339600	2758000
TG(14:0/14:1/18:1)	TG	311260	280640	230320	88028	88516	295880
TG(14:0/14:1/18:2)	TG	240710	128130	135240	51773	49580	186000
TG(14:0/20:2/22:6)	TG	31115	8415.6	25914	22482	15065	38051
TG(16:1/16:1/18:2)	TG	502800	402620	382320	165390	242970	646700
TG(16:0/16:1/20:1)	TG	21181	21859	27669	13923	13271	42102
TG(12:0/18:1/18:3)	TG	58578	38956	42715	13147	20097	40521
TG(16:0/16:1/18:2)	TG	446990	452490	318570	178780	244290	567420
TG(14:1/14:1/18:1)	TG	157060	68147	94576	29473	32859	114330
TG(18:0/18:1/18:2)	TG	299340	166670	301250	205870	176030	380180
TG(14:0/18:1/18:3)	TG	95509	64721	98904	37171	47936	128260
TG(14:0/18:1/18:2)	TG	1191600	916180	1163300	522690	625340	1607100
TG(14:0/18:0/18:3)	TG	91491	191330	57199	24710	37453	93962
TG(12:0/14:1/18:2)	TG	54137	14394	34416	10814	14133	52907
TG(14:1/16:1/18:1)	TG	659910	538600	448080	186710	212460	636020
TG(14:1/16:1/18:3)	TG	35600	22208	17651	3518.5	6471.7	23649
TG(12:0/18:0/18:3)	TG	627100	446080	382360	135160	165910	559360
TG(14:0/18:1/18:1)	TG	1742800	1399900	1933100	1138000	749570	2594200
TG(12:0/18:2/18:2)	TG	408060	247870	202410	94399	121770	293000
TG(16:0/16:1/22:1)	TG	74056	70840	61205	34106	35229	90101
TG(14:1/14:1/18:2)	TG	122150	37051	53634	14608	26632	75981
TG(16:1/18:1/20:0)	TG	378340	219440	399980	279770	195750	477830
TG(14:0/18:0/20:3)	TG	13206	23143	8803.2	8812.4	6681.8	23786
TG(14:0/18:2/18:3)	TG	24163	21027	13015	6295.8	6270.7	32231
EPA	Oxidized lipid	164520	765610	93646	154310	33370	133420
DHA	Oxidized lipid	74325	194800	41627	139700	26372	61858
9-oxoODE	Oxidized lipid	894730	881470	942300	628510	612270	647680
13-HOTrE	Oxidized lipid	14901	31609	16718	17156	24184	89463
11,12-EET	Oxidized lipid	4235.4	12662	1020	4604.9	5266.4	35134
TXB2	Oxidized lipid	2744.6	9	9	10289	6090.2	19679
(±)12-HETE	Oxidized lipid	9	8163.4	2040	9	4049.1	17741
TxB3	Oxidized lipid	4881.5	9	9	1519.3	10408	3820.6
15-oxoETE	Oxidized lipid	23728	26666	3207	7519.3	9653	469850
(±)17-HDHA	Oxidized lipid	4119.7	9	9	1272.2	4249.7	109020
9,10-EpOME	Oxidized lipid	211670	212200	197190	222050	223380	215760
PGK1	Oxidized lipid	6596.4	14337	5270	8545.4	11242	10477
(±)5-HETE	Oxidized lipid	48522	42858	12014	32990	10980	43263
13-oxoODE	Oxidized lipid	133100	447240	124290	125610	139140	360000
9,10-DiHOME	Oxidized lipid	2966600	3302300	3027000	2991100	3141300	3095900
12,13-EpOME	Oxidized lipid	104160	109700	115400	92246	112430	102710
9-HOTrE	Oxidized lipid	34060	107440	30393	31681	37344	39704
CE(18:1)	CE	25468	23780	30902	24694	47027	28464
CE(20:4)	CE	89524	30138	99385	128700	246370	123980
CE(20:3)	CE	8241.3	4186.8	7171.4	13181	12824	27374
CE(22:6)	CE	13254	7053.2	21841	30155	32623	24458
CE(18:2)	CE	244520	133570	301200	268030	617360	212900
CE(16:1)	CE	3955.9	7033.6	2357.9	5562.3	5063.4	1892.7
CE(16:0)	CE	16933	8737.1	18435	12162	30694	9524.3
Isopropyl myristate	Fatty acyls	55222	66168	66214	63309	90050	82265
10-UNDECENOIC ACID	Fatty acyls	6268400	6403500	6852400	6164600	5673300	4972900
Hexyl butyrate	Fatty acyls	73018	59045	65235	84624	94473	93256
Propylpropionate	Fatty acyls	6260500	2758000	6528100	3514700	4111800	15215000
Cis-3-Hexenylacetate	Fatty acyls	122940000	105420000	136080000	138330000	157070000	139220000
Methyl hexadecanoate	Fatty acyls	201600	240680	194970	299470	304560	283740
Octadecanamide	Fatty acyls	43289	45470	42695	46409	49915	45012
Ethyl dodecanoate	Fatty acyls	4156900	4159400	3239100	4503400	4353900	5024800
ETHYL ISOBUTYRATE	Fatty acyls	3631500	1262200	3079900	2275000	4789000	13603000
Butyl 3-methylbutanoate	Fatty acyls	149830000	52999000	125670000	88352000	118000000	218170000
Isoamyl butyrate	Fatty acyls	213850000	79550000	177990000	125230000	167500000	283660000
PROPYL HEXANOATE	Fatty acyls	27504000	8558500	22206000	14393000	18081000	39915000
Methyl tetradecanoate	Fatty acyls	7994.2	8323.6	8451.5	12877	6632.5	9266.4
METHYL VALERATE	Fatty acyls	539660	287860	386540	267860	358500	505670
Ethyl butyrate	Fatty acyls	2343700	777120	1107600	740060	1051600	1709200
Methylstearate	Fatty acyls	8850.1	8438.1	10250	6639.7	8700.1	7295
RICINOLEIC ACID	Fatty acyls	103760	135790	98613	89434	97713	104600
Isobutyl decanoate	Fatty acyls	1765600	1812100	1761900	1979000	1812300	1806900
L-Carnitine	Carnitine	2237100	11721000	4213300	6265300	1564300	1800400
DL-Carnitine	Carnitine	6458700	34213000	14246000	20248000	6272000	5583700
Isobutyryl carnitine	Carnitine	194340000	119770000	257660000	141660000	88948000	58892000
Acetyl-L-carnitine	Carnitine	306140000	217700000	473480000	255790000	152840000	139600000
Acetyl-carnitine	Carnitine	4899900	1710700	6923300	2425000	901530	1094700
Hexanoyl-carnitine	Carnitine	579140	231600	396880	171540	92981	116720
Butyryl-carnitine	Carnitine	1116300	462670	1152100	671900	292370	315540
Propionyl-carnitine	Carnitine	635150	230260	662580	825420	265800	237520
Free carnitine	Carnitine	121650	200120	158350	181250	55965	89341
hydroxybutyryl-carnitine	Carnitine	39623	11198	72744	41110	17239	19040
Isovaleryl-carnitine	Carnitine	489100	399140	511040	553820	458840	356210
glutaconyl-carnitine	Carnitine	1581300	1575900	1472000	1512100	1553800	1321300
3-Hydroxy-dodecanoyl-carnitine	Carnitine	2051700	1097800	875350	1198700	460920	1370200
Decanoyl-carnitine	Carnitine	90865	49907	72747	148750	55347	65218
Decenoyl-carnitine	Carnitine	176320	83120	211160	211070	101910	133990
3-hydroxyoctanoyl carnitine	Carnitine	62289	11358	42045	14761	15159	18918
2-hexenoyl-carnitine	Carnitine	15296	4121.5	9531.6	7271.4	4929.3	7616.8
Octenoyl-carnitine	Carnitine	180600	66054	132060	135390	107220	91165
hydroxyisovaleroyl-carnitine	Carnitine	37473	14670	20013	15869	18096	16219
3-Methylglutaryl-carnitine	Carnitine	71857	65680	60202	72044	69607	60274
Tetradecenoyl-carnitine	Carnitine	90205	4748.7	12121	17026	14219	9328.2
3-Hydroxy-decanoyl- carnitine	Carnitine	25062	6546.3	20767	10311	8439.4	14860
Lauroyl-carnitine	Carnitine	109960	18262	9704.7	18122	22636	13995
Tiglyl-carnitine	Carnitine	33869	21906	46336	30786	31829	27527
Decadienoyl-carnitine	Carnitine	37618	12790	44455	24893	23040	24107
Myristoyl-carnitine	Carnitine	250500	16991	19867	14297	33409	25214
Octanoyl-carnitine	Carnitine	106850	59095	66494	146560	76951	107860
11-carboxyundecanoyl-carnitine	Carnitine	9743.7	11596	12131	11573	11784	10755
Glycochenodeoxycholic Acid	Bile Acids	9	9	9	129880	76775	155630
Taurochenodesoxycholic Acid	Bile Acids	70804	50301	66412	63765	68470	67323
FFA(20:4)	Eicosanoid	167040	420300	100820	185620	36362	142880
PGE3	Eicosanoid	10017	9012.1	43347	4531.8	254260	8518.2
12,13-EpOME	Eicosanoid	3709.2	21465	2937.1	3329	14914	140660
14,15-EET	Eicosanoid	1238.8	167.32	242.38	187.96	604.69	35330
(±)15-HETE	Eicosanoid	897.01	161.95	258.14	773.68	1612.1	54804
9,10-EpOME	Eicosanoid	3180.3	30877	1771.4	2987.8	3256.4	14980
15-oxoETE	Eicosanoid	51919	44778	51243	51764	50554	48835
