# Supplementary material for: Omics study reveals abnormal alterations of breastmilk proteins and metabolites in puerperant women with COVID-19
Source: Signal Transduct Target Ther. 2020 Oct 23;5:247. doi: 10.1038/s41392-020-00362-w (PMC7581689; doi:10.1038/s41392-020-00362-w)
Supplement: Supplementary file 8 — Supplementary table S7 [file 41392_2020_362_MOESM8_ESM.xlsx]

## Sheet: Table S7
Table S7. 340 total human colostrum metabolites
KEGG ID	Compounds	P1	P2	P3	P4	H1	H2
-	o-Tyrosine	2001500	1004900	534950	3453400	28562000	27493000
-	PYRROLIDINE	681360	343640	184420	1220400	6929300	6980000
C00135	L-Histidine	18706000	19629000	7396400	45213000	188840000	183720000
C00430	5-Aminolevulinate	1368800	300530	326490	1797600	7497800	7085300
C02242	7-Methylguanine	87761000	23875000	22142000	83388000	358730000	340420000
C01746	Piperidine	8600500	1679700	1965400	11066000	46883000	43969000
C00633	4-Hydroxybenzaldehyde	8338000	4935600	2186100	10586000	53413000	50221000
C05582	Homovanillic Acid	12993000	7083700	3370400	18253000	88394000	82926000
C00715	Pterine	70000	35365	24141	125050	597860	560220
-	2-(3,4-dimethoxyphenyl)ethanamine	47447000	26210000	12167000	66885000	224090000	210410000
C00147	Adenine	2056900	1110400	499800	2813500	13955000	12985000
C01772	2-Hydroxycinnamic acid	35376000	20538000	9449700	50130000	183030000	185130000
C00183	L-Valine	72108000	32392000	19003000	112370000	424480000	426470000
-	Asp-Phe	191800	29020	98378	158770	1263600	1185800
C02378	6-Aminocaproic Acid	50314000	11668000	12129000	67943000	215000000	202380000
-	Methylcysteine	13681000	7023000	3333300	18223000	85025000	78450000
-	3-Hydroxy-3-Methyl Butyric Acid	142830	226210	159350	206400	392350	412820
C05653	2-(Formylamino)Benzoic Acid	42000000	11964000	10952000	39092000	226660000	209000000
C06772	Diethanolamine	127560	89915	35334	185380	558620	554490
C00078	L-Tryptophan	77793000	17510000	39905000	72593000	240040000	218820000
C01157	Trans-4-Hydroxy-L-Proline	924200	165010	268800	1749900	5505900	5384500
C00082	L-Tyrosine	1625800	923370	457440	2897700	23252000	21755000
-	L-Theanine	2968200	4778400	1781900	8126800	16419000	18593000
-	Butylamine	93910	216870	41948	289500	641200	608570
C00105	Uridine 5-Monophosphate	1149100	1407000	1293900	1222100	659380	752400
C00064	L-Glutamine	34134000	64730000	12654000	55666000	185570000	163110000
C02953	7,8-dihydro-L-Biopterin	153690	74419	131810	131860	19836	9
C00977	L-Tryptophanamide	900320	388060	632160	1114900	1854100	1750800
C00047	L-Lysine	35617000	68745000	13192000	57921000	190960000	165620000
C00299	Uridine	6888800	7559100	4074700	8245600	874010	427980
C01475	Allysine	27084	48586	33160	36148	6179.8	8771.2
C00407	L-Isoleucine	36802	5409.4	5685.5	33137	225690	251780
C00637	Indoleacetaldehyde	2263200	868260	1431200	2881600	7701100	6706700
C07733	Diphenyl ether	37674	36795	13636	26719	64213	59938
C07112	1-Phenylethanol	58198000	58486000	64844000	51033000	42355000	38616000
C03212	2,4-Dihydroxypteridine	128070	76792	29907	158570	1118100	1016600
C00188	L-Threonine	384740	612700	153890	908610	1534300	1528800
C00079	L-Phenylalanine	300140000	130610000	120750000	286670000	515640000	509840000
C00253	Nicotinic Acid	603920	425520	202670	830910	3611500	3194900
C00811	4-Coumaric Acid	5625200	3256400	1492100	8159700	44580000	39699000
C00437	N-acetylornithine	2158300	4618800	1272600	6097000	9377100	10971000
C00398	Tryptamine	269180	97028	171350	353140	890780	761140
C03284	(S)-β-Aminoisobutyric Acid	14289	19736	20125	10244	2510.8	5099.6
C05660	Methoxyindoleacetic Acid	3044500	597720	1446500	3040900	14521000	12656000
-	D-Arabinose	310660	432560	303040	340850	136690	184700
C00243	Lactose	3466300	4338700	3404100	3006200	1778900	2172500
C00463	Indole	4623700	1326500	2440400	4437700	13631000	11604000
-	glycylphenylalanine	307510	9	131500	567580	887570	810630
C00148	L-Proline	126170000	46684000	27407000	245010000	372010000	363260000
C14693	2,6-Di-tert-butyl-4-methylphenol	96695	75655	106460	79003	126320	124020
-	trans-3-Indoleacrylic acid	9759200	2040600	4815500	9011200	43848000	37706000
C05135	N-Acetylhistamine	65866	60524	59988	34122	26472	21038
C00423	Cinnamic Acid	3186500	943830	764560	3105400	27853000	24773000
C00212	Adenosine	3946200	2625100	4376300	1582100	267990	246370
C00159	D-Mannose	2628800	4142700	2651100	3073000	797160	1457500
-	6-Phosphogluconic Acid Trisodium Salt	3010600	2383300	1899900	3195800	3748900	3914500
C00847	4-Pyridoxic Acid	203270	227580	135280	242210	417350	360440
C03975	Isoxanthopterin	162060	152970	213260	105200	75416	63756
C16614	6-Methylmercaptopurine	98776000	88876000	85546000	96189000	204310000	188680000
C00906	5,6-Dihydro-5-Methyluracil	890560	635600	122210	766270	2618000	2135700
C00062	L-Arginine	2171300	4097300	1292100	6111800	8432400	10491000
C01933	L-Norleucine	7084000	1918300	3824000	6917900	26859000	22440000
C00152	L-Asparagine Anhydrous	761320	561040	279110	1935100	5098100	6310300
C03139	N-Amidino-L-Aspartate	155400	242490	79342	389130	498900	622540
C00954	Indole-3-Acetic Acid	6544700	2589000	3883900	6347200	19190000	15924000
C01384	Maleic Acid	7882700	1955300	1418900	16565000	31338000	40616000
C00031	D-Glucose	1566100	2777000	1760200	2300200	511910	1019000
C00155	DL-Homocysteine	9	9	9	9	944660	850660
C13624	Bisphenol propane	5087300	3676900	3414400	3144300	5352400	5465200
C02406	N'-Formylkynurenine	36930	12232	22606	64589	237440	193170
-	Methylparaben	22897	26593	31661	38372	48029	41998
C15587	Purine	759060	544920	486940	721490	3096200	2688100
C00492	Raffinose	641900	797780	821430	1051400	243540	434380
C00170	5'-Deoxy-5'-(Methylthio) Adenosine	8745.9	18172	12038	26850	9	4798.8
C05332	Phenethylamine	1710500	1811900	1698300	1633500	2761200	2564000
C16355	7-Methyluric Acid	239910	255660	265660	253380	270700	272630
C06323	Isoquinoline	9	9	9	9	15403	17502
C02237	5-Oxoproline	684260	1524500	221680	1411700	2157700	2774000
C00106	Uracil	63700	91771	111950	98496	61465	55020
-	2-n-Pentylfuran	8115.9	7970	7894	5130.6	3863.7	5017.5
-	2-Methylguanosine	6779900	6581400	3985600	3204000	2302500	1992200
C06354	Benzophenone	81167	82646	44193	137170	149360	150800
C00250	Pyridoxal	63542	93333	68292	109450	47131	48323
-	Sorbic acid	171740	312590	264360	189690	122480	130270
-	3-Hydroxyhippuric Acid	299640	149720	191490	187600	100030	100630
-	3'-Sialyllactose	103240000	300960000	197760000	238680000	52751000	98352000
C02372	4-aminophenol	51223	60578	16962	118010	555130	447240
C06199	Hordenine	234960	57145	57661	198880	1973000	1634500
C00072	L-Ascorbate	7483500	3743400	5419200	5018000	8162800	9715900
C00065	L-Serine	237480	190990	91536	387510	1120200	880170
-	4-Hydroxyhippurate	71485	36490	38686	53497	23737	26313
C00029	UDP-glucose	115330	105880	161140	119410	67117	35783
-	Acetylcholine Chloride	27441	38853	18288	42582	14731	14517
C00575	Cyclic Amp	12902	8483.3	15257	18773	8383.4	6301.8
C01606	Phthalic Acid	129370	126470	136300	143390	197760	180960
-	2-Acetylfuran	4539100	4590300	4466500	3917100	3980600	3773400
-	2-Pentadecanone	1603500	1709500	1573500	1949100	1926200	1983600
C06358	Methyl cinnamate	114380	114330	109850	130670	145130	159460
-	Mono-Methyl Glutarate	35080	37266	38271	39422	33348	34950
-	Methyl dihydrojasmonate	2403700	2604400	2262100	2863700	2915800	2905400
C14214	Dibutyl phthalate	8791400	7908000	8177900	8204200	9044500	9516800
C00643	5-Hydroxy-L-Tryptophan	251630	103160	164540	346310	975790	751820
C00208	Maltose	10907000	18971000	12030000	15066000	5820000	9175000
C01394	Xylose	316800	445390	395650	290420	194710	261450
C05843	1,4-Dihydro-1-Methyl-4-Oxo-3-Pyridinecarboxamide	2213400	1938100	1341600	832890	796840	663950
C16359	1-Methyluric Acid	242610	148110	161570	309910	124240	100890
-	L-phenylalanyl-L-proline	438570	129150	273850	745500	20587000	16561000
-	N-Acetylthreonine	67571	40948	52229	58392	84545	72343
C00049	L-Aspartic Acid	975330	4487900	223850	10082000	8997800	10773000
C00263	L-Homoserine	3522000	5440900	753360	7285600	17443000	23618000
C11714	1-Naphthol	62419	77405	83485	6927.1	12606	10071
C07588	Salicyluric acid	49217	22187	28015	35446	17913	18737
C00025	L-Glutamic acid	48580000	177400000	14758000	189860000	203340000	258900000
C19910	N-Acetylneuraminic Acid	17989	14362	17202	19644	20406	19695
C00791	Creatinine	717550	1264400	754760	1309800	591510	636000
C00262	Hypoxanthine	9	9	9	98083	269300	176930
-	D-Fructose-1,6-Biphosphate-Trisodium Salt	20965	14158	21578	17563	22448	25421
-	carene	87457	118130	81737	94861	117060	113220
C00073	L-Methionine	17895000	5740900	10331000	25856000	50438000	70597000
C04152	1-Methylguanine	18838	15018	15114	16393	23999	20846
-	N6-Succinyl Adenosine	18812000	7754600	11051000	9243500	5407200	6565800
C02727	N6-Acetyl-L-Lysine	52347	181740	12645	64025	171020	252050
C00178	Thymine	35252	52734	9	20411	258870	182290
C07480	Theobromine	13988	9	9	24324	126410	86011
C01367	3'-Aenylic Acid	584130	536660	796420	752810	364510	133120
-	2-Hydroxy-6-Aminopurine	1260600	100990	1363800	212040	9	9
C00041	L-Alanine	2708100	6699900	1035200	5606000	16807000	11351000
C00203	Uridine 5'-Diphospho-N-Acetylgalactosamine	11823	45896	14357	32875	12394	3452.4
C11118	2-Pyrrolidinone	3659900	2678100	9554300	670620	9	9
-	L-Alanyl-L-Lysine	201970	221170	188670	229800	189760	168780
C01835	Maltotriose	14997	17163	15320	37450	8033.1	11609
C14279	Furfural	2441800	2920300	2709300	2587800	766990	1497400
C00588	Phosphocholine	21805000	19492000	21604000	19613000	19082000	17490000
-	Gamma-Glu-Leu	29537	6932.5	9	161180	2855700	1885700
C00281	D-Sedoheptuiose 7-Phosphate	20853	14263	17599	3989.4	43685	29927
C00755	Vanillin	1223300	1581700	541340	497770	402370	431980
C02538	estrone 3-sulfate	78034	84062	217160	18788	6199.6	24532
C01083	D-Trehalose	2210200	2891700	3003100	3041800	1388300	2086900
C11045	Asp-Phe methyl ester	84670	26919	12369	169310	7875400	4952400
-	N-Acetylglycine	27463	19940	67785	36442	65927	53820
-	Inositol	2220800	1968100	3663000	3370100	750750	1841900
C02693	Indole-3-acetamide	70217	82508	29409	83379	249700	169730
C00169	Carbamoyl phosphate	179140	1029700	269800	1059900	55118	272540
C05380	Nicotinuric Acid	357760	654080	134020	699660	220420	190400
C00123	L-Leucine	172870000	78302000	102470000	198590000	213810000	179760000
C01152	1-Methylhistidine	624810	556970	633710	529430	518700	441700
C01613	Stachyose	17555	8610	16817	29493	9890	9923.6
C08243	D-Melezitose	603450	646060	695390	701720	202730	400450
-	P-Aminohippuric Acid	69437	51089	28298	75009	85279	71165
C00387	Guanosine	5826500	379790	5785800	291290	92294	95832
C00186	L-Lactic Acid	716290	283310	130500	404110	1414000	887850
-	2-nonanol	343960	306660	391650	411980	427540	396010
-	δ-Valerolactam	15019000	13980000	765190	545010	835640	9
C00037	Glycine	61797	152660	14791	110300	290880	178250
C02934	3-keto-Sphinganine	1221100	1055200	2504200	9	504190	9
C03028	Thiamine Triphosphate	10625	12755	10512	8510.7	6846.6	9025.1
-	O-Desmethylnaproxen	21157	36642	35224	30411	17078	25165
C05824	S-Sulfo-L-Cysteine	9	9	9	9	89970	48788
C00019	S-Adenosyl-L-Methionine	41159	49289	14318	40808	15849	26821
C00180	Benzoic Acid	43064	931650	840320	38739	69289	26577
C00328	Kinurenine	43737	25929	9	18260	322020	178120
C00123	DL-Leucine	166740000	84556000	107960000	218120000	227260000	181340000
C00831	Pantetheine	11407000	10510000	9471100	12705000	12945000	11871000
-	3-(Methylthio)-1-propanol	82745	95046	98318	101970	109510	100460
-	D-Pipecolinic Acid	369080	1031300	110040	1166200	1995800	3532300
C00366	Uric Acid	4578600	1977200	7151900	2986300	2736700	1821000
C06153	Scyllo inositol	2350300	2038400	3935800	3084900	806140	2053600
-	6-Methylnicotinamide	355330	9	611940	9	9	9
C00294	Inosine	1155200	9	1994100	9	9	9
-	Hypoxanthine-9-β-D-Arabinofuranoside	1498000	53478	2628500	40930	54768	36499
C02515	3-Iodo-L-Tyrosine	18089	71314	10160	20708	375080	194570
C00864	Pantothenate	1632500	17443000	1436600	24652000	1371800	2715600
C00137	Myoinositol	2116700	1806500	3604600	2931400	777270	1928700
C00077	L-Ornithine	1138600	903480	316360	789790	3271800	6012000
-	N-lactoyl-phenylalanine	87757	17352	16994	54998	2242700	1107900
-	2-Nonanone	134630000	117510000	145950000	146410000	167490000	147760000
C02835	Imidazoleacetic acid	125760	141540	134560	109150	116380	96935
C01984	Mandelic Acid	57465	72489	63231	20961	70435	71944
C00055	Cytidine-5-Monophosphate	103030	5542700	66754	10125000	56911	400800
-	Methyl Indole-3-Acetate	9	9	9	9	44473	95382
C05607	L-3-Phenyllactic Acid	32450	9	9	171080	797710	1679100
C05926	Neopterin	19963	3383.5	3996.4	18202	2766.4	6269.9
C01405	Aspirin	735250	604860	912430	852300	867520	887870
C06575	p-Cymene	559600	101350	118150	256890	444800	389070
C16353	7-Methylxanthine	135170	124960	80674	72216	87202	68884
C02714	N-Acetylputrescine	64729	67486	60376	33366	46012	44066
C13014	1-Naphthylacetic Acid	74195	57993	31410	38834	37698	35540
C01479	Phenyllactate (Pla)	44018	49780	45720	107790	492720	1098300
C02946	4-Acetamidobutyric Acid	322580	632560	395700	973680	257160	445270
C01586	Hippuric Acid	409750	799310	162810	436670	327000	56542
C02567	N1-Acetylspermine	22126	9	55324	49898	74314	44815
C02477	Vitamin E	72693	34138	22988	70646	102230	196250
C01959	Guanidinoethyl Sulfonate	287340	188680	228150	76106	116800	150240
-	3-Methylcrotonyl Glycine	23607	72343	9	26294	8065.1	12327
C01073	N-acetyl-beta-alanine	399100	253290	368990	343980	850800	521700
C00624	N-Acetyl-L-Glutamic Acid	262890	298330	324620	449220	568050	1013000
C05595	Phenylacetyl-L-Glutamine	4140300	924090	1787000	983110	1337600	226060
-	N-Acetylphenylalanine	19848	27482	22583	17108	24024	30180
C01046	N-Methyl-L-Glutamate	124870	2181500	157850	799880	91036	307930
C06313	Biopterin	259300	231450	240890	584130	255950	173730
C00491	L-Cystine	272660	5982400	118810	2716600	695150	394100
C01875	2-Undecanone	138960	446090	211690	286730	456630	321800
C00913	3-Methyladenine	41330	37110	27823	69492	32077	33360
C00956	2-Aminoadipic Acid	132410	2224200	163140	676670	98767	267850
C00645	N-Acetylmannosamine	972740	1305400	814490	3364600	678150	1054300
C00497	D-(+)-Malic acid	58549	201870	48104	225400	9	97970
C00993	D-Alanyl-D-Alanine	51764	34859	28581	17673	43507	73849
-	DL-Stachydrine	27960000	27643000	26987000	27040000	25848000	22237000
C00670	Sn-Glycero-3-Phosphocholine	1658200	35212000	2213700	6994700	605690	2929000
-	MHPG-SO4	39038	29006	45223	80136	70447	133630
C05584	Vanillylmandelic acid	16079	16262	15321	18280	21651	17806
C00475	Cytidine	89924	19034000	217870	2342300	15461	9
C06957	dihydrotachysterol	73363	9	9	9514.6	9	9
C00719	proline betaine	3044000	6218700	1417900	10527000	2005900	3717900
-	N-Acetyl-L-alanine	11325000	28600000	9638100	24001000	5125600	15303000
-	1,3-diisopropylbenzene	194230	169150	167140	198920	200730	187670
C09900	gamma-Terpinene	112520	102400	558570	163850	94954	124390
C08493	Indole-3-Carboxaldehyde	9	9	9	21514	77589	289320
C01879	L-Pyroglutamic Acid	53459	79865	28037	150850	106630	218130
-	3-Chloro-L-Tyrosine	18531	9	4788.8	5566.8	121460	34913
-	5-Hydroxyhexanoic Acid	31457	46841	15633	17418	98164	43368
-	Undecanal	100250	314570	128000	202600	310800	213120
C00642	P–Hydroxyphenyl Acetic Acid	36646	38806	35051	9066.5	36307	38918
C00003	Nicotinic Acid Adenine Dinucleotide	9717.2	87330	10220	6590.8	8803.9	5203.3
-	Methionine Sulfoxide	4161.8	4769.5	3820.5	6101.3	79213	21840
C00455	Β-Nicotinamide Mononucleotide	64411	5748400	29557	336710	30889	10584
C00300	Creatine	49980	101380	30134	47254	76936	70686
C11284	3-Indolebutyric Acid	8257.4	14044	9887.7	21055	38110	18198
C02341	Trans-Citridic Acid	942940	354020	847270	474810	765870	1296000
C01727	Lumichrome	24619	71919	19004	21389	25049	16037
C00021	S-(5-Adenosy)-L-Homocysteine	1862800	729360	1940100	1399000	317000	1295300
-	1,3-Dimethyluric Acid	9	9	5595.7	215100	9	9
C00042	Succinic Acid	97656	206400	34661	93788	428530	163370
-	D-Glucoronic Acid	708990	2384400	805880	3468500	693870	1493100
C02170	Methylmalonic Acid	1129000	3031500	482820	1101200	5673300	2080200
C13747	1,7-Dimethylxanthine	9	9	9	566460	9	9
C01717	Kynurenic Acid	1919500	314150	1108700	419090	762790	255040
C00388	Histamine	97530	9	9	64943	376430	2028700
C11611	PHENYL-BETA-D-GLUCOPYRANOSIDE	276590	617900	180260	260750	197290	272320
C01762	Xanthosine	678210	956750	292980	253850	4625700	1158500
C08261	Azelaic Acid	2283600	5749000	2854700	3084100	5623700	3773200
C02678	Dodecanedioic Aicd	14104	16367	14716	15368	40010	18876
-	N-Isovaleroylglycine	13252	35920	9	6581.8	2058.4	9759.7
C00166	Phenylpyruvate	473120	9	9	516960	4566500	30402000
C00245	2-Aminoethanesulfonic Acid	809900	1086900	303680	855770	633530	577060
C01161	3,4-Dihydroxybenzeneacetic Acid	126900	59560	231730	130030	576940	190980
C00315	Spermidine	2442200	3472700	1332300	575400	1664100	937820
C19524	Succinic anhydride	1332000	2801900	867600	948060	2972000	1630200
C00086	Urea	24261000	36094000	24265000	23229000	25647000	12907000
C11115	5-METHYLFURFURAL	2291400	597660	1619900	1060500	1477900	3060100
C00872	Aminomalonic Acid	44737	109040	21777	34997	212350	61745
C00337	L-Dihydroorotic Acid	145440	225590	150950	183020	145710	170340
C06756	1,4-Xylene	90440	88936	103860	115440	96943	91358
C01697	Dulcitol	976070	996940	1025300	1172600	1379900	1055900
C01924	H-Homoarg-Oh	20838	168770	9	234580	35079	79490
C00581	Guanidineacetic Acid	17504	17361	11103	259550	14544	37354
-	2-(Dimethylamino)Guanosine	131230	73983	88046	55977	184860	89464
C00468	Estrone	145420	16592	38631	44900	144880	63427
-	Taurocholic Acid Sodium Salt Hydrate	6001000	6160100	5717900	6660400	5688500	6115700
C00327	L-Citrulline	305280	218480	107970	993440	3735000	465400
C01089	3-Hydroxybutyrate	245920	263950	1248100	1364000	8678800	851070
C07287	6-Methyl-5-hepten-2-one	9	9	9	9	52177	9
C05984	2-Hydroxybutanoic Acid	1939200	1427300	2883400	5815300	8022400	2934400
C00870	4-Nitrophenol	8750100	2985600	7373000	4672400	5856800	11010000
C03672	Hydroxyphenyllactic acid	393740	153250	193960	3775500	1255200	2689100
C00431	5-Aminovaleric Acid	25923	10282	10235	276380	18530	43648
C15492	All-Trans-13,14-Dihydroretinol	709890	703900	671100	795980	791420	719560
C00383	Malonicacid	9	9	1301100	1432200	9059200	563250
C01005	O-Phospho-L-Serine	76887	71873	218250	203920	427650	136130
C14205	4-tert-Octylphenol	661560	589190	726940	677010	685950	683540
C00705	2'-Deoxycytidine 5'-Diphosphate	1043900	2620300	2233200	882130	758610	1705500
C03761	3-Hydroxy-3-Methylpentane-1,5-Dioic Acid	7007700	2655500	5950700	3837300	4602600	9524500
C00097	L-Cysteine	85670	178370	125510	143790	132900	97737
-	1-(4-Methoxyphenyl)-2-propanone	9	9	9	102860	26485	72490
C20441	FURFURYL ALCOHOL	11545000	3843700	10694000	6249300	7561200	15624000
C06337	Terephthalic Acid	1211500	1190400	1251900	1218900	1160000	1223200
C00153	Nicotinamide	11657000	9115400	4224700	3214500	11218000	6887800
C00788	Epinephrine	317140	352410	360860	318540	335980	362190
-	5-Methyluridine	204360	9	100000	9	73289	9
C00322	Oxoadipic Acid	90144	1446100	52518	86782	269370	113820
-	2,4-Di-tert-butylphenol	74188	63165	65721	67592	58455	68639
C06104	Adipic Acid	30033	52898	33681	18902	30718	63018
-	Indoleacrylic acid	180820	347030	692570	225460	1114900	276740
C00295	Orotic Acid	270740	661060	154430	2510000	279800	777450
C04256	N-Acetylglucosamine 1-Phosphate	1004800	2685900	1646100	2579700	1899300	1519300
C12288	2-Pentyl-3-phenyl-2-propenal	88125	103420	88260	108600	106010	96556
C00408	L-Pipecolic Acid	286790	673080	174530	683140	178750	484970
C00493	Shikimic Acid	4598100	464690	516690	1318900	1584700	611110
C11319	3,5-Dinitrosalicylic acid	909020	1239000	1128900	976810	1290200	1023700
C17073	p-Menth-1-en-4-ol	66474	93868	98126	61061	95419	78420
C07446	Isonicotinic acid	3729400	3215600	1403100	1021600	3820200	2109700
C05570	Ergothioneine	54557	512910	44249	35731	558430	73171
-	Hexanoyl Glycine	4075.7	22156	4904.6	11283	9321.5	18087
C01411	(+)-borneol	59117	100880	71968	41474	78947	70580
-	1-PENTADECANOL	1414000	1333200	1081500	1441100	1734700	1210200
C05598	N-Phenylacetylglycine	9	3697.6	9	4790.7	10299	9
-	Propylparaben	19361	21304	35672	21617	17821	25822
C10906	D-Fructose	75901000	26591000	61202000	37967000	41717000	81535000
C00818	D-Glucarate	50892	15497	49982	14832	18121	35486
-	3-Hydroxyglutaric acid	661330	608400	452300	330610	396400	908510
C00158	Citric Acid	17200000	28533000	7247300	7947500	6389000	43589000
C00156	4-Hydroxybenzoic Acid	242450	463380	41498	925380	89828	1417000
C00815	Citramalic Acid	725860	613250	578600	292680	459120	809430
-	4-Ethylbenzoic Acid	59644	50782	52816	51661	54137	51632
C00785	Urocanic Acid	638330	1783000	250290	3521100	285270	4737100
C08278	Subericacid	63263	139210	78619	81411	115190	82289
C01040	L-Gulonic-Γ-Lactone	62832	70818	51681	43394	56060	62763
C14335	Pyrene	95176	103690	93513	110630	103600	93867
C07490	2,2,2-Trichloroethanol	3037800	2734800	2681300	2891700	2799100	2823100
C09213	tryptophan betaine	4399800	10796000	18233000	5818000	19311000	5421700
C01467	m-Cresol	423260	398670	404130	393300	424650	395240
C05145	3-Aminoisobutanoic Acid	275980	1263200	164160	510540	215700	714330
C00794	D-Sorbitol	744250	694630	739740	813090	783510	684310
C00036	Oxaloacetic acid	148850	157690	119760	126810	78543	174570
C01104	Trimethylamine N-Oxide	47475	14974	17342	29579	60577	6996.3
C14088	3-Methylsalicylic acid	20279	19744	18139	17201	22117	16824
C00719	Betaine	1819500	2901400	997610	4785900	2056900	2840000
C02067	Β-Pseudouridine	1259700	380060	1310200	553240	622090	1013700
C05771	1-Aminopropan-2-ol	55332	16938	13539	38988	59923	12881
C00025	L-Glutamic Acid	8128500	62272000	2278600	62907000	36104000	36993000
C00114	Choline	1504600	5561300	799480	2249900	1141500	3431600
C06746	Kinic Acid	31417000	22672000	22078000	14402000	10978000	39365000
-	Indoxylsulfuric acid	24780	30236	11463	20523	30107	9867.2
C00140	N-Acetyl-D-Glucosamine	364120	416280	428100	514350	544660	348050
C01829	L-Thyroxine	24488	9740.8	17291	96280	18266	63541
C01035	4-Guanidinobutyric Acid	31628	43482	32869	88737	32888	60712
C00092	D-Glucose 6-Phosphate	247160	9	373470	9	129720	159710
C03758	Dopamine	30671	26730	25802	32232	34953	24144
-	5-amino-1-[3,4-dihydroxy-5-(hydroxymethyl)oxolan-2-yl]imidazole-4-carboxamide	2079300	7412100	154080	1540200	66178	4890300
-	(3,4-Dimethoxyphenyl) Acetic Acid	9189.4	9	14232	24136	26164	9
-	Benzylcinnamate	63628	55971	55119	47985	61748	50610
C00255	Riboflavin	725870	910700	557010	889570	818000	736250
-	Triethyl phosphate	403950	565840	363290	294470	478230	324870
-	N-methylalanine	3392200	13699000	1653400	5427100	2925100	9633500
C17467	4-Hydroxybenzyl alcohol	7443.2	7713.1	4729.3	156600	29759	55278
C02226	Citraconic Acid	1419600	863460	942700	566900	533460	1403800
-	Choline chloride	82397000	258550000	49054000	128530000	69976000	185220000
C00547	Norepinephrine	26753	17167	18451	13816	18769	19202
C01026	N,N-Dimethylglycine	5964100	21924000	3057200	9929600	4634000	15604000
C07212	o-Xylene	89956	71810	92599	95406	109740	64574
