# Supplementary material for: Omics study reveals abnormal alterations of breastmilk proteins and metabolites in puerperant women with COVID-19
Source: Signal Transduct Target Ther. 2020 Oct 23;5:247. doi: 10.1038/s41392-020-00362-w (PMC7581689; doi:10.1038/s41392-020-00362-w)
Supplement: Supplementary file 9 — Supplementary table S8 [file 41392_2020_362_MOESM9_ESM.xlsx]

## Sheet: Table S8
Table S8. Metabolic data of differential metabolites
Compounds	mix1	mix2	mix3	P1	P2	P3	P4	H1	H2	Patients-mean	Health-mean	Patients-SD	Health-SD	FC-Patients/Health	Log2 FC	P value
o-Tyrosine	11933000	11883000	12886000	2001500	1004900	534950	3453400	28562000	27493000	1.74869e+06	28027500	1.29052e+06	755897	0.0623918	-4.0025	1.87915e-05
L-Histidine	98385000	106640000	101180000	18706000	19629000	7396400	45213000	188840000	183720000	22736100	186280000	1.59835e+07	3.62039e+06	0.122053	-3.03442	0.000100227
5-Aminolevulinate	4161400	4175100	3895000	1368800	300530	326490	1797600	7497800	7085300	948355	7291550	753743	291682	0.130062	-2.94273	0.000124111
7-Methylguanine	241020000	240070000	243430000	87761000	23875000	22142000	83388000	358730000	340420000	54291500	349575000	3.61735e+07	1.29471e+07	0.155307	-2.6868	0.00013887
Homovanillic Acid	47291000	48319000	51461000	12993000	7083700	3370400	18253000	88394000	82926000	10425025	85660000	6.55245e+06	3.86646e+06	0.121702	-3.03857	0.000147496
Pterine	232890	252240	299040	70000	35365	24141	125050	597860	560220	63639	579040	45355.2	26615.5	0.109904	-3.18568	0.000147779
Adenine	6814900	7685300	8170900	2056900	1110400	499800	2813500	13955000	12985000	1620150	13470000	1.02141e+06	685894	0.120278	-3.05555	0.000340594
trans-2-Hydroxycinnamic acid	109770000	126260000	123720000	35376000	20538000	9449700	50130000	183030000	185130000	28873425	184080000	1.77096e+07	1.48492e+06	0.156853	-2.67252	0.000351487
L-Valine	220390000	237520000	248640000	72108000	32392000	19003000	112370000	424480000	426470000	58968250	425475000	4.21423e+07	1.40714e+06	0.138594	-2.85106	0.000404821
Asp-Phe	316320	385330	395480	191800	29020	98378	158770	1263600	1185800	119492	1224700	71652.4	55012.9	0.0975684	-3.35744	0.000406883
6-Aminocaproic Acid	128200000	137870000	132650000	50314000	11668000	12129000	67943000	215000000	202380000	35513500	208690000	2.82027e+07	8.92369e+06	0.170173	-2.55492	0.00043836
Methylcysteine	42618000	48211000	50516000	13681000	7023000	3333300	18223000	85025000	78450000	10565075	81737500	6.66327e+06	4.64923e+06	0.129256	-2.9517	0.000574239
3-Hydroxy-3-Methyl Butyric Acid	237940	257670	235370	142830	226210	159350	206400	392350	412820	183698	402585	39096.8	14474.5	0.456295	-1.13196	0.000598724
2-(Formylamino)Benzoic Acid	130130000	125480000	127200000	42000000	11964000	10952000	39092000	226660000	209000000	26002000	217830000	1.68409e+07	1.24875e+07	0.119368	-3.06651	0.000729609
L-Tryptophan	129640000	127010000	127660000	77793000	17510000	39905000	72593000	240040000	218820000	51950250	229430000	2.84323e+07	1.50048e+07	0.226432	-2.14285	0.000754426
Trans-4-Hydroxy-L-Proline	2639700	2694300	2793600	924200	165010	268800	1749900	5505900	5384500	776978	5445200	730525	85842.8	0.14269	-2.80904	0.000828601
L-Tyrosine	9709400	9413900	10684000	1625800	923370	457440	2897700	23252000	21755000	1.47608e+06	22503500	1.06247e+06	1.05854e+06	0.0655932	-3.93031	0.00154101
L-Theanine	9284000	10268000	9457600	2968200	4778400	1781900	8126800	16419000	18593000	4413825	17506000	2.76502e+06	1.53725e+06	0.252132	-1.98775	0.00245102
Butylamine	386210	314100	376520	93910	216870	41948	289500	641200	608570	160557	624885	113001	23072.9	0.256938	-1.96051	0.00251838
Uridine 5-Monophosphate	962430	1201000	1143400	1149100	1407000	1293900	1222100	659380	752400	1268025	705890	109903	65775.1	1.79635	0.845068	0.00252483
L-Glutamine	112760000	107790000	106530000	34134000	64730000	12654000	55666000	185570000	163110000	41796000	174340000	2.32831e+07	1.58816e+07	0.239738	-2.06047	0.00333398
7,8-dihydro-L-Biopterin	48128	65203	67592	153690	74419	131810	131860	19836	9	122945	9922.5	33951.4	14019.8	12.3905	3.63116	0.00453875
L-Tryptophanamide	1209700	1465300	1482300	900320	388060	632160	1114900	1854100	1750800	758860	1802450	316397	73044.1	0.421016	-1.24805	0.00486411
L-Lysine	119120000	115570000	114890000	35617000	68745000	13192000	57921000	190960000	165620000	43868750	178290000	2.46674e+07	1.79181e+07	0.246053	-2.02296	0.00519055
Uridine	2752000	3410100	3221800	6888800	7559100	4074700	8245600	874010	427980	6692050	650995	1.83071e+06	315391	10.2797	3.36173	0.00555459
Allysine	21221	14915	15468	27084	48586	33160	36148	6179.8	8771.2	36244.5	7475.5	9050.8	1832.4	4.84844	2.27752	0.00583655
L-Isoleucine	99046	98019	79638	36802	5409.4	5685.5	33137	225690	251780	20258.5	238735	17053	18448.4	0.0848576	-3.55881	0.00592813
Indoleacetaldehyde	4373900	4721500	4838200	2263200	868260	1431200	2881600	7701100	6706700	1861065	7203900	889504	703147	0.258341	-1.95265	0.00611969
Diphenyl ether	32914	40599	38766	37674	36795	13636	26719	64213	59938	28706	62075.5	11208.8	3022.88	0.462437	-1.11267	0.00640959
1-Phenylethanol	36765000	57859000	58122000	58198000	58486000	64844000	51033000	42355000	38616000	58140250	40485500	5.64435e+06	2.64387e+06	1.43608	0.522132	0.00673735
2,4-Dihydroxypteridine	508330	571420	640280	128070	76792	29907	158570	1118100	1016600	98334.8	1067350	56741.9	71771.3	0.0921298	-3.44019	0.00748212
L-Threonine	1072300	954380	1052600	384740	612700	153890	908610	1534300	1528800	514985	1531550	322409	3889.09	0.336251	-1.57239	0.00804709
L-Phenylalanine	423060000	438430000	450920000	300140000	130610000	120750000	286670000	515640000	509840000	209542500	512740000	9.70756e+07	4.10122e+06	0.408672	-1.29098	0.00814582
Nicotinic Acid	1748500	2046100	2046500	603920	425520	202670	830910	3611500	3194900	515755	3403200	266621	294581	0.15155	-2.72213	0.00901485
4-Coumaric Acid	21847000	22688000	24217000	5625200	3256400	1492100	8159700	44580000	39699000	4633350	42139500	2.89726e+06	3.45139e+06	0.109953	-3.18505	0.00919562
N-acetylornithine	6734200	6873900	7045600	2158300	4618800	1272600	6097000	9377100	10971000	3536675	10174050	2.21752e+06	1.12706e+06	0.347617	-1.52443	0.00921628
Tryptamine	527530	554500	552090	269180	97028	171350	353140	890780	761140	222674	825960	111960	91669.3	0.269595	-1.89114	0.00956911
(S)-β-Aminoisobutyric Acid	12694	9476.4	8892.4	14289	19736	20125	10244	2510.8	5099.6	16098.5	3805.2	4725.59	1830.56	4.23066	2.08088	0.0103626
5-Methoxyindoleacetic Acid	5968300	5797000	5722800	3044500	597720	1446500	3040900	14521000	12656000	2032405	13588500	1.21696e+06	1.31875e+06	0.149568	-2.74113	0.0105563
D-Arabinose	292520	245650	270280	310660	432560	303040	340850	136690	184700	346778	160695	59473.3	33948.2	2.15799	1.10969	0.0107086
Lactose	2705000	3047300	3302800	3466300	4338700	3404100	3006200	1778900	2172500	3553825	1975700	561546	278317	1.79877	0.847009	0.0108235
Indole	7019900	7165200	7274900	4623700	1326500	2440400	4437700	13631000	11604000	3207075	12617500	1.59641e+06	1.43331e+06	0.254177	-1.9761	0.0118877
glycylphenylalanine	450060	396610	375750	307510	9	131500	567580	887570	810630	251650	849100	245419	54404.8	0.296372	-1.75452	0.013124
L-Proline	243860000	254300000	258800000	126170000	46684000	27407000	245010000	372010000	363260000	111317750	367635000	9.88479e+07	6.18718e+06	0.302794	-1.72359	0.0135445
2,6-Di-tert-butyl-4-methylphenol	137680	139680	175370	96695	75655	106460	79003	126320	124020	89453.2	125170	14620.4	1626.35	0.714654	-0.484683	0.0152001
trans-3-Indoleacrylic acid	17214000	17662000	17851000	9759200	2040600	4815500	9011200	43848000	37706000	6406625	40777000	3.63398e+06	4.34305e+06	0.157114	-2.67012	0.0160718
N-Acetylhistamine	60075	47576	53337	65866	60524	59988	34122	26472	21038	55125	23755	14251.2	3842.42	2.32056	1.21448	0.0172008
trans-Cinnamic Acid	12352000	12123000	12611000	3186500	943830	764560	3105400	27853000	24773000	2.00007e+06	26313000	1.32558e+06	2.17789e+06	0.0760108	-3.71765	0.0174486
Adenosine	1303400	1411200	1172600	3946200	2625100	4376300	1582100	267990	246370	3132425	257180	1.27415e+06	15287.6	12.1799	3.60643	0.0203124
D-Mannose	2044000	1970800	1980400	2628800	4142700	2651100	3073000	797160	1457500	3123900	1127330	709274	466931	2.77106	1.47044	0.0226744
6-Phosphogluconic Acid	4226900	4442300	4449900	3010600	2383300	1899900	3195800	3748900	3914500	2622400	3831700	594043	117097	0.684396	-0.547097	0.0231344
4-Pyridoxic Acid	214260	239880	270840	203270	227580	135280	242210	417350	360440	202085	388895	47343.9	40241.4	0.519639	-0.944418	0.0236005
Isoxanthopterin	104900	111500	116410	162060	152970	213260	105200	75416	63756	158372	69586	44282.2	8244.87	2.27592	1.18645	0.0244375
6-Methylmercaptopurine	141540000	138170000	140630000	98776000	88876000	85546000	96189000	204310000	188680000	92346750	196495000	6.17507e+06	1.10521e+07	0.46997	-1.08936	0.0247859
5,6-Dihydro-5-Methyluracil	1473600	1554200	1379100	890560	635600	122210	766270	2618000	2135700	603660	2376850	337425	341038	0.253975	-1.97724	0.0248167
L-Arginine	6260500	6294500	6338100	2171300	4097300	1292100	6111800	8432400	10491000	3418125	9461700	2.14412e+06	1.45565e+06	0.361259	-1.46889	0.0248631
L-Norleucine	12118000	12510000	12541000	7084000	1918300	3824000	6917900	26859000	22440000	4936050	24649500	2.50898e+06	3.1247e+06	0.200249	-2.32013	0.0255824
L-Asparagine	3069900	2981400	2993100	761320	561040	279110	1935100	5098100	6310300	884142	5704200	728024	857155	0.154999	-2.68967	0.0281708
N-Amidino-L-Aspartate	337320	380490	374540	155400	242490	79342	389130	498900	622540	216590	560720	132944	87426.7	0.386272	-1.37231	0.0285034
Indole-3-Acetic Acid	9645900	11652000	10728000	6544700	2589000	3883900	6347200	19190000	15924000	4841200	17557000	1.92862e+06	2.30941e+06	0.275742	-1.85861	0.0300526
Maleic Acid	16902000	18168000	18202000	7882700	1955300	1418900	16565000	31338000	40616000	6955475	35977000	7.0441e+06	6.56054e+06	0.193331	-2.37085	0.0300993
D-Glucose	1433900	1361400	1298400	1566100	2777000	1760200	2300200	511910	1019000	2100875	765455	547394	358567	2.74461	1.4566	0.0331143
DL-Homocysteine	369160	379140	396810	9	9	9	9	944660	850660	9	897660	0	66468	1.00261e-05	-16.6059	0.0333023
N'-Formylkynurenine	95552	115130	120540	36930	12232	22606	64589	237440	193170	34089.2	215305	22715	31303.6	0.15833	-2.65899	0.0344897
Purine	1518100	1719400	1659600	759060	544920	486940	721490	3096200	2688100	628102	2892150	132561	288570	0.217175	-2.20307	0.038068
Raffinose	573610	620050	639700	641900	797780	821430	1051400	243540	434380	828128	338960	168817	134944	2.44314	1.28874	0.038968
5'-Deoxy-5'-(Methylthio) Adenosine	13102	14635	12548	8745.9	18172	12038	26850	9	4798.8	16451.5	2403.9	7957.06	3386.9	6.84366	2.77477	0.0390376
Phenethylamine	1937600	2020000	2052600	1710500	1811900	1698300	1633500	2761200	2564000	1713550	2662600	73762.2	139441	0.643563	-0.635847	0.0401532
7-Methyluric Acid	289730	290770	323410	239910	255660	265660	253380	270700	272630	253652	271665	10601	1364.72	0.933696	-0.0989753	0.0403874
Isoquinoline	7130.5	8816	4970.1	9	9	9	9	15403	17502	9	16452.5	0	1484.22	0.000547029	-10.8361	0.040577
5-Oxoproline	1314900	1471200	1560300	684260	1524500	221680	1411700	2157700	2774000	960535	2465850	617479	435790	0.389535	-1.36017	0.0407889
Uracil	87021	132690	125850	63700	91771	111950	98496	61465	55020	91479.2	58242.5	20331.1	4557.3	1.57066	0.651372	0.042291
2-Methylguanosine	3443900	2896400	3030600	6779900	6581400	3985600	3204000	2302500	1992200	5137725	2147350	1.81178e+06	219415	2.39259	1.25857	0.0437613
Pyridoxal	47582	61830	86735	63542	93333	68292	109450	47131	48323	83654.2	47727	21599.4	842.871	1.75277	0.809633	0.0446012
3-Hydroxyhippuric Acid	149530	160930	142830	299640	149720	191490	187600	100030	100630	207112	100330	64498.2	424.264	2.06431	1.04566	0.0453455
3'-Sialyllactose	155690000	166180000	165390000	103240000	300960000	197760000	238680000	52751000	98352000	210160000	75551500	8.29532e+07	3.22448e+07	2.78168	1.47596	0.046771
Hordenine	809730	823140	825390	234960	57145	57661	198880	1973000	1634500	137162	1803750	93267.9	239356	0.0760424	-3.71705	0.0488454
L-Ascorbate	2602100	2876900	3631700	7483500	3743400	5419200	5018000	8162800	9715900	5416025	8939350	1.55248e+06	1.09821e+06	0.605863	-0.722936	0.0490251
L-Serine	704500	644920	738110	237480	190990	91536	387510	1120200	880170	226879	1000185	123181	169727	0.226837	-2.14027	0.0496102
