# Supplementary material for: Omics study reveals abnormal alterations of breastmilk proteins and metabolites in puerperant women with COVID-19
Source: Signal Transduct Target Ther. 2020 Oct 23;5:247. doi: 10.1038/s41392-020-00362-w (PMC7581689; doi:10.1038/s41392-020-00362-w)
Supplement: Supplementary file 10 — Supplementary table S9 [file 41392_2020_362_MOESM10_ESM.xlsx]

## Sheet: Table S9 
Table S9. KEGG analysis for differential metabolites
ID	Description	m	M	n	N	P value	DEMs
ko00380	Tryptophan metabolism	7	56	13	200	0.0386828	L-Tryptophan/Tryptamine/Indole-3-Acetic Acid/5-Methoxyindoleacetic Acid/2-(Formylamino)Benzoic Acid/Indoleacetaldehyde/Indole
ko02010	ABC transporters	18	56	45	200	0.0344009	Trans-4-Hydroxy-L-Proline/Uridine/Lactose/L-Arginine/L-Valine/D-Glucose/L-Serine/L-Glutamine/L-Histidine/5-Aminolevulinate/L-Lysine/L-Threonine/L-Isoleucine/D-Mannose/Raffinose/L-Proline/L-Phenylalanine/Adenosine
ko05230	Central carbon metabolism in cancer	12	56	26	200	0.0271979	L-Phenylalanine/L-Glutamine/L-Proline/L-Serine/L-Tryptophan/L-Tyrosine/L-Histidine/L-Valine/L-Arginine/L-Asparagine Anhydrous/D-Glucose/L-Isoleucine/
ko00970	Aminoacyl-tRNA biosynthesis	13	56	23	200	0.00212646	L-Lysine/L-Isoleucine/L-Threonine/L-Proline/L-Phenylalanine/L-Arginine/L-Valine/L-Asparagine Anhydrous/L-Glutamine/L-Serine/L-Tryptophan/L-Histidine/L-Tyrosine/
ko04978	Mineral absorption	10	56	15	200	0.00136558	L-Phenylalanine/L-Serine/L-Proline/L-Glutamine/L-Tryptophan/L-Valine/D-Glucose/L-Asparagine Anhydrous/L-Threonine/L-Isoleucine/
ko04974	Protein digestion and absorption	15	56	26	200	0.000625571	L-Glutamine/L-Serine/L-Tryptophan/L-Histidine/L-Tyrosine/Indole/Piperidine/L-Arginine/L-Valine/L-Asparagine Anhydrous/L-Proline/L-Phenylalanine/L-Lysine/L-Isoleucine/L-Threonine/
Two-sided hypergeometric test, P value < 0.05. m ≥ 5
