# Supplementary material for: Omics study reveals abnormal alterations of breastmilk proteins and metabolites in puerperant women with COVID-19
Source: Signal Transduct Target Ther. 2020 Oct 23;5:247. doi: 10.1038/s41392-020-00362-w (PMC7581689; doi:10.1038/s41392-020-00362-w)
Supplement: Supplementary file 11 — Supplementary table S10 [file 41392_2020_362_MOESM11_ESM.xlsx]

## Sheet: Table S10
Table S10. Metabolic pathway analysis
Pathway	Total	Expected	Hits	Raw P	-LOG(P)	Holm adjust	FDR	Impact
Aminoacyl-tRNA biosynthesis	48	2.0439	13	2.7517e-08	17.408	2.3114e-06	2.3114e-06	0.16667
Arginine biosynthesis	14	0.59613	4	0.0021763	6.1301	0.18063	0.091405	0.07614
Valine, leucine and isoleucine biosynthesis	8	0.34065	3	0.0035443	5.6424	0.29063	0.099241	0
Tryptophan metabolism	41	1.7458	6	0.0065746	5.0245	0.53255	0.11999	0.20179
Phenylalanine metabolism	10	0.42581	3	0.0071422	4.9417	0.57137	0.11999	0.59524
Phenylalanine, tyrosine and tryptophan biosynthesis	4	0.17032	2	0.010139	4.5914	0.80097	0.14194	1
Galactose metabolism	27	1.1497	4	0.025137	3.6834	1	0.30164	0.17719
Vitamin B6 metabolism	9	0.38323	2	0.052992	2.9376	1	0.55642	0.4902
Neomycin, kanamycin and gentamicin biosynthesis	2	0.085161	1	0.083374	2.4844	1	0.77816	0
Alanine, aspartate and glutamate metabolism	28	1.1923	3	0.11329	2.1778	1	0.95161	0.11618
Glycine, serine and threonine metabolism	33	1.4052	3	0.16284	1.815	1	1	0.21707
Pantothenate and CoA biosynthesis	19	0.80903	2	0.19234	1.6485	1	1	0
Arginine and proline metabolism	38	1.6181	3	0.21768	1.5247	1	1	0.19665
beta-Alanine metabolism	21	0.89419	2	0.22409	1.4957	1	1	0
Pyrimidine metabolism	39	1.6606	3	0.2291	1.4736	1	1	0.09014
D-Glutamine and D-glutamate metabolism	6	0.25548	1	0.23012	1.4692	1	1	0
Nitrogen metabolism	6	0.25548	1	0.23012	1.4692	1	1	0
Valine, leucine and isoleucine degradation	40	1.7032	3	0.24064	1.4245	1	1	0
Tyrosine metabolism	42	1.7884	3	0.264	1.3318	1	1	0.16512
Ubiquinone and other terpenoid-quinone biosynthesis	9	0.38323	1	0.32474	1.1247	1	1	0
Caffeine metabolism	10	0.42581	1	0.35366	1.0394	1	1	0
Biotin metabolism	10	0.42581	1	0.35366	1.0394	1	1	0
Glyoxylate and dicarboxylate metabolism	32	1.3626	2	0.39911	0.91852	1	1	0.04233
Nicotinate and nicotinamide metabolism	15	0.63871	1	0.48094	0.73201	1	1	0
Histidine metabolism	16	0.68129	1	0.50326	0.68665	1	1	0.22131
Purine metabolism	65	2.7677	3	0.53067	0.63361	1	1	0.00652
Starch and sucrose metabolism	18	0.76645	1	0.5451	0.60679	1	1	0.4207
Fructose and mannose metabolism	20	0.85161	1	0.58346	0.53878	1	1	0
Citrate cycle (TCA cycle)	20	0.85161	1	0.58346	0.53878	1	1	0.02981
Sphingolipid metabolism	21	0.89419	1	0.60143	0.50845	1	1	0
Pyruvate metabolism	22	0.93677	1	0.61863	0.48024	1	1	0
Pentose phosphate pathway	22	0.93677	1	0.61863	0.48024	1	1	0.11955
Lysine degradation	25	1.0645	1	0.66598	0.4065	1	1	0
Folate biosynthesis	27	1.1497	1	0.69427	0.36489	1	1	0.02061
Glutathione metabolism	28	1.1923	1	0.70752	0.34599	1	1	0.00709
Porphyrin and chlorophyll metabolism	30	1.2774	1	0.73235	0.3115	1	1	0.02799
Cysteine and methionine metabolism	33	1.4052	1	0.76574	0.26691	1	1	0.02184
Amino sugar and nucleotide sugar metabolism	37	1.5755	1	0.80396	0.21821	1	1	0
Drug metabolism - other enzymes	39	1.6606	1	0.82069	0.1976	1	1	0.00272
